# Supplementary material for: Exposure to selenomethionine causes selenocysteine misincorporation and protein aggregation in Saccharomyces cerevisiae
Source: Sci Rep. 2017 Mar 17;7:44761. doi: 10.1038/srep44761 (PMC5355996; doi:10.1038/srep44761)
Supplement: Supplementary Table 1 [file srep44761-s2.xls]

## Sheet: description
Supplementary Table S1
Sensitivity of S. cerevisiae deletion and DAmP strains to selenomethionine
ORF	Systematic name for the deleted gene
NAME	Name of the deleted gene
TYPE	Type of strain: DEL, deletion; DAMP, Decreased abundance by mRNA perturbation
20uM_1	Relative fitness score for growth in the presence of 20 uM SeMet (10 generations) defined as the log2(treated/untreated) values- Experience1
20uM_2	Relative fitness score for growth in the presence of 20 uM SeMet (10 generations) defined as the log2(treated/untreated) values- Experience2
20uM_3	Relative fitness score for growth in the presence of 20 uM SeMet (10 generations) defined as the log2(treated/untreated) values- Experience3
Avg. 20	Average relative fitness score for growth in the presence of 20 uM SeMet
12uM_1	Relative fitness score for growth in the presence of 12uM SeMet (10 generations) defined as the log2(treated/untreated) values- Experience1
12uM_2	Relative fitness score for growth in the presence of 12uM SeMet (10 generations) defined as the log2(treated/untreated) values- Experience2
Avg. 12	Average relative fitness score for growth in the presence of 12 uM SeMet
Growth_1	Relative growth fitness score for strains grown for 10 generations in the absence of SeMet defined as the log2(untreated/t=0) values-Experience 1
Growth_2	Relative growth fitness score for strains grown for 10 generations in the absence of SeMet defined as the log2(untreated/t=0) values-Experience 2
Growth_3	Relative growth fitness score for strains grown for 10 generations in the absence of SeMet defined as the log2(untreated/t=0) values-Experience 3
Avg. growth	Average relative growth fitness score in the absence of SeMet
SGD description	Recovered from www. yeastgenome.org
NA	not available

## Sheet: data
ORF	NAME	TYPE	20uM_1	20uM_2	20uM_3	Avg.20	12uM_1	12uM_2	Avg. 12	Growth_1	Growth_2	Growth_3	Avg. Growth	SGD description
YCR053W	THR4	DEL	-4.85439	-9.16525	-3.04146	-5.68703	-2.50837	-0.421434	-1.4649	-0.235032	-1.08048	0.195272	-0.373415	Threonine synthase; conserved protein that catalyzes formation of threonine from O-phosphohomoserine; expression is regulated by the GCN4-mediated general amino acid control pathway
YHR025W	THR1	DEL	-4.40951	NA	-4.26973	-4.33962	NA	-1.67237	-1.67237	-0.951456	NA	-0.378917	-0.665187	Homoserine kinase; conserved protein required for threonine biosynthesis; expression is regulated by the GCN4-mediated general amino acid control pathway
YCR027C	RHB1	DEL	-5.76086	-1.26792	-1.85296	-2.96058	-2.8289	-4.05151	-3.4402	1.03352	-0.0064558	0.132327	0.386462	Putative Rheb-related GTPase; involved in regulating canavanine resistance and arginine uptake; member of the Ras superfamily of G-proteins
YIL153W	RRD1	DEL	-5.25543	-2.91688	-3.71652	-3.96294	-2.5454	-3.29563	-2.92052	0.535211	1.03197	0.564807	0.710663	Peptidyl-prolyl cis/trans-isomerase; activator of the phosphotyrosyl phosphatase activity of PP2A; involved in G1 phase progression, microtubule dynamics, bud morphogenesis and DNA repair; required for rapid reduction of Sgs1p levels in response to rapamycin; subunit of the Tap42p-Sit4p-Rrd1p complex; protein increases in abundance and relative distribution to the nucleus increases upon DNA repli…
YNL040W		DEL	-4.41966	-3.23273	-4.10181	-3.91806	-2.26125	-3.35897	-2.81011	0.379842	-0.0212518	0.260639	0.20641	Putative protein of unknown function; has strong similarity to alanyl-tRNA synthases from Eubacteria; green fluorescent protein (GFP)-fusion protein localizes to the cytoplasm; YNL040W is not an essential gene
YER091C-A		DEL	-4.31543	-3.79961	-3.17488	-3.76331	-3.00745	-3.54452	-3.27599	-0.0583377	-0.297311	0.0218577	-0.111264	Dubious open reading frame; unlikely to encode a functional protein, based on available experimental and comparative sequence data
YNL015W	PBI2	DEL	-3.55436	-3.56626	-3.83668	-3.65243	-2.61348	-3.57585	-3.09467	0.467	-0.0451417	0.341951	0.254603	Cytosolic inhibitor of vacuolar proteinase B (PRB1); required for efficient vacuole inheritance; with thioredoxin forms protein complex LMA1, which assists in priming SNARE molecules and promotes vacuole fusion; protein abundance increases in response to DNA replication stress
YDR495C	VPS3	DEL	-3.29996	-2.49438	NA	-2.89717	NA	NA	NA	0.259278	-0.470696	-0.214188	-0.141869	Component of CORVET tethering complex; cytoplasmic protein required for the sorting and processing of soluble vacuolar proteins, acidification of the vacuolar lumen, and assembly of the vacuolar H+-ATPase
YOL133W	HRT1	DAMP	-3.84313	-3.12385	-3.69285	-3.55328	-1.85961	-1.77538	-1.81749	-0.964989	-0.633463	-1.09497	-0.897806	RING-H2 domain core subunit of multiple ubiquitin ligase complexes; subunit of Skp1-Cullin-F-box (SCF) that tethers the Cdc34p (E2) and Cdc53p (cullin) SCF subunits, and is required for degradation of Gic2p, Far1p, Sic1p and Cln2p; subunit of the Rtt101p-Mms1p-Mms22p ubiquitin ligase that stabilizes replication forks after DNA lesions; subunit of the Cul3p-Elc1p-Ela1p ubiquitin ligase involved in…
YML028W	TSA1	DEL	-3.06288	-4.84735	-2.75424	-3.55482	-1.49317	0.362546	-0.56531	-1.61275	-0.936974	-0.677907	-1.07588	Thioredoxin peroxidase; acts as both a ribosome-associated and free cytoplasmic antioxidant; self-associates to form high-molecular weight chaperone complex under oxidative stress; deletion causes mutator phenotype; protein abundance increases and forms cytoplasmic foci during DNA replication stress; chaperone activity is essential for growth under zinc deficiency; required for telomere length ma…
YGL125W	MET13	DEL	-3.64303	-3.45587	-3.29519	-3.4647	-4.42998	-4.69992	-4.56495	-0.133861	0.572506	0.667451	0.368698	Major isozyme of methylenetetrahydrofolate reductase; catalyzes the reduction of 5,10-methylenetetrahydrofolate to 5-methyltetrahydrofolate in the methionine biosynthesis pathway
YNR047W	FPK1	DEL	-4.1823	-3.3743	-2.84974	-3.46878	-2.52654	-3.32206	-2.9243	0.00808798	-0.200611	-0.339264	-0.177262	Ser/Thr protein kinase; regulates the putative phospholipid translocases Lem3p-Dnf1p/Dnf2p; phosphorylates and inhibits upstream inhibitory kinase, Ypk1p; localizes to the cytoplasm, early endosome/TGN compartments, and plasma membrane; FPK1 has a paralog, KIN82, that arose from the whole genome duplication
YDL006W	PTC1	DEL	-3.64131	-2.68002	NA	-3.16067	-2.49854	NA	-2.49854	-3.07405	-1.42715	-3.45368	-2.65163	Type 2C protein phosphatase (PP2C); dephosphorylates Hog1p, inactivating osmosensing MAPK cascade; involved in Fus3p activation during pheromone response; deletion affects precursor tRNA splicing, mitochondrial inheritance, and sporulation
YCL008C	STP22	DEL	-3.03377	-3.74624	-3.04827	-3.2761	-2.03628	-3.27339	-2.65484	-0.782357	-1.48681	-0.359443	-0.876204	Component of the ESCRT-I complex; ESCRT-I is involved in ubiquitin-dependent sorting of proteins into the endosome; homologous to the mouse and human Tsg101 tumor susceptibility gene; mutants exhibit a Class E Vps phenotype
YPL084W	BRO1	DEL	-3.47997	-3.17078	-2.73615	-3.12896	-1.72205	-1.56358	-1.64281	-0.407858	-0.184386	NA	-0.296122	Cytoplasmic class E vacuolar protein sorting (VPS) factor; coordinates deubiquitination in the multivesicular body (MVB) pathway by recruiting Doa4p to endosomes
YOR322C	LDB19	DEL	-3.81852	-2.71468	-3.48181	-3.33834	-1.70481	-3.56403	-2.63442	-1.88854	-1.55794	-1.01723	-1.4879	Protein involved in ubiquitin-dependent endocytosis; regulates endocytosis of plasma membrane proteins by recruiting the ubiquitin ligase Rsp5p to its target; inhibited by Npr1p-mediated phosphorylation, which affects translocation between the cytosol and the plasma membrane; null mutant has reduced affinity for alcian blue dye
YDR069C	DOA4	DEL	-2.91997	-2.84832	-3.34215	-3.03681	-2.26134	-1.193	-1.72717	0.0813651	0.438882	0.248932	0.256393	Ubiquitin hydrolase that deubiquitinates ILV cargo proteins; required for recycling ubiquitin from proteasome-bound ubiquitinated intermediates, acts at the late endosome/prevacuolar compartment to recover ubiquitin from ubiquitinated membrane proteins en route to the vacuole; DOA4 has a paralog, UBP5, that arose from the whole genome duplication
YMR073C	IRC21	DEL	-2.98652	-2.98198	-3.16167	-3.04339	-1.64243	-2.12003	-1.88123	-0.110049	0.292915	-0.134329	0.0161791	Putative protein of unknown function; may be involved in resistance to carboplatin and cisplatin; null mutant displays increase in spontaneous Rad52p foci; contains a lipid-binding domain and binds cardiolipin in a large-scale study
YFR010W	UBP6	DEL	-2.62258	-3.31936	-2.65406	-2.86533	-2.20665	-0.932282	-1.56946	1.33425	-0.00777257	0.602343	0.642939	Ubiquitin-specific protease; situated in the base subcomplex of the 26S proteasome, releases free ubiquitin from branched polyubiquitin chains; negatively regulates degradation of ubiquitinated proteins by the proteasome; works in opposition to Hul5p polyubiquitin elongation activity; mutant has aneuploidy tolerance
YLR119W	SRN2	DEL	-2.85552	-2.39288	-3.05249	-2.76696	-1.90655	-1.09343	-1.49999	0.198996	0.758855	0.342599	0.433483	Component of the ESCRT-I complex; ESCRT-I is involved in ubiquitin-dependent sorting of proteins into the endosome; suppressor of rna1-1 mutation; may be involved in RNA export from nucleus
YPR160W	GPH1	DEL	-3.97158	-2.20112	-2.58313	-2.91861	-2.32255	-2.65341	-2.48798	-1.03084	-1.47959	-1.05363	-1.18802	Glycogen phosphorylase required for the mobilization of glycogen; non-essential; regulated by cyclic AMP-mediated phosphorylation; expression is regulated by stress-response elements and by the HOG MAP kinase pathway
YNL097C	PHO23	DEL	-4.50513	-1.32705	-2.55311	-2.7951	-1.43851	-1.18276	-1.31063	-0.524283	-1.39211	-0.814169	-0.910189	Component of the Rpd3L histone deacetylase complex; involved in transcriptional regulation of PHO5; affects termination of snoRNAs and cryptic unstable transcripts (CUTs); C-terminus has similarity to human candidate tumor suppressor p33(ING1) and its isoform ING3
YPR040W	TIP41	DEL	-3.27189	-2.44555	-3.13672	-2.95139	-1.64657	-2.12048	-1.88352	-0.00393626	1.00753	-0.29438	0.236404	Protein that interacts with Tap42p, which regulates PP2A; component of the TOR (target of rapamycin) signaling pathway; protein abundance increases in response to DNA replication stress
YNR006W	VPS27	DEL	-3.54005	-2.75681	-2.17886	-2.82524	-2.304	-1.56924	-1.93662	0.0399471	-0.111209	-0.320035	-0.130432	Endosomal protein that forms a complex with Hse1p; required for recycling Golgi proteins, forming lumenal membranes and sorting ubiquitinated proteins destined for degradation; has Ubiquitin Interaction Motifs which bind ubiquitin (Ubi4p)
YHR186C	KOG1	DAMP	-1.75842	-2.61956	-3.84766	-2.74188	-0.162874	0.244082	0.0406044	-0.249937	0.171402	-0.0610111	-0.0465156	Subunit of TORC1; TORC1 is a rapamycin-sensitive complex involved in growth control that contains Tor1p or Tor2p, Lst8p and Tco89p; contains four HEAT repeats and seven WD-40 repeats; may act as a scaffold protein to couple TOR and its effectors
YJR102C	VPS25	DEL	-3.56491	-2.54841	-2.17953	-2.76428	-2.5221	-2.61675	-2.56942	-1.23619	-1.42334	-0.826517	-1.16201	Component of the ESCRT-II complex; ESCRT-II is involved in ubiquitin-dependent sorting of proteins into the endosome
YHR122W	CIA2	DAMP	-1.95895	-3.11944	-3.17023	-2.74954	-0.00401393	-0.320983	-0.162498	-0.691869	-0.595285	-0.58979	-0.625648	Component of cytosolic iron-sulfur protein assembly (CIA) machinery; acts at a late step of Fe-S cluster assembly; forms the CIA targeting complex with Cia1p and Met18p that directs Fe-S cluster incorporation into a subset of proteins involved in methionine biosynthesis, DNA replication and repair, transcription, and telomere maintenance; ortholog of human FAM96B
YDR399W	HPT1	DEL	-3.42773	-2.18433	-2.59251	-2.73486	-2.01125	-1.67575	-1.8435	0.116865	0.324182	0.455592	0.29888	Dimeric hypoxanthine-guanine phosphoribosyltransferase; catalyzes the transfer of the phosphoribosyl portion of 5-phosphoribosyl-alpha-1-pyrophosphate to a purine base (either guanine or hypoxanthine) to form pyrophosphate and a purine nucleotide (either guanosine monophosphate or inosine monophosphate); mutations in the human homolog HPRT1 can cause Lesch-Nyhan syndrome and Kelley-Seegmiller syn…
YMR077C	VPS20	DEL	-3.40064	-2.26776	-2.69276	-2.78705	NA	-3.32094	-3.32094	-1.28917	-1.50978	-1.4695	-1.42282	Myristoylated subunit of ESCRTIII; the endosomal sorting complex required for transport of transmembrane proteins into the multivesicular body pathway to the lysosomal/vacuolar lumen; cytoplasmic protein recruited to endosomal membranes
YNL296W		DEL	-2.93132	NA	-2.49753	-2.71443	NA	-1.49823	-1.49823	-0.102266	NA	0.364172	0.130953	Dubious open reading frame unlikely to encode a functional protein; deletion adversely affects sporulation; deletion mutant exhibits synthetic phenotype under expression of mutant huntingtin fragment, but gene does not have human ortholog
YPL002C	SNF8	DEL	-3.30082	-1.77862	-2.80304	-2.62749	-2.08492	-2.2071	-2.14601	-1.33083	-1.59121	-0.812599	-1.24488	Component of the ESCRT-II complex; ESCRT-II is involved in ubiquitin-dependent sorting of proteins into the endosome; appears to be functionally related to SNF7; involved in glucose derepression
YCR009C	RVS161	DEL	-4.06426	-0.76991	-2.83542	-2.55653	-0.737012	-1.37389	-1.05545	0.32577	-0.289843	-0.252056	-0.0720428	Amphiphysin-like lipid raft protein; interacts with Rvs167p and regulates polarization of the actin cytoskeleton, endocytosis, cell polarity, cell fusion and viability following starvation or osmotic stress
YDR135C	YCF1	DEL	-2.96283	-2.31363	-2.72637	-2.66761	-1.12792	-2.04875	-1.58834	-0.262727	-0.307636	-0.030234	-0.200199	Vacuolar glutathione S-conjugate transporter; member of ATP-binding cassette family; ATPase activity required to support vacuole fusion; forms stable complexes with vacuole fusion machinery; regulates Vam7p recruitment to vacuoles; has role in detoxifying metals such as cadmium, mercury, and arsenite; also transports unconjugated bilirubin, selenodigluthatione, and oxidized glutathione; similar t…
YBL006C	LDB7	DEL	-3.16697	-2.19831	-2.57845	-2.64791	-1.86005	-0.41442	-1.13724	0.338778	0.405797	0.16585	0.303475	Component of the RSC chromatin remodeling complex; interacts with Rsc3p, Rsc30p, Npl6p, and Htl1p to form a module important for a broad range of RSC functions
YPR124W	CTR1	DEL	-2.74053	-2.2592	-2.78231	-2.59401	-1.37956	-2.8742	-2.12688	-0.898167	-1.07537	-1.12557	-1.03304	High-affinity copper transporter of the plasma membrane; mediates nearly all copper uptake under low copper conditions; transcriptionally induced at low copper levels and degraded at high copper levels; protein increases in abundance and relocalizes from nucleus to plasma membrane upon DNA replication stress
YLR025W	SNF7	DEL	-3.42479	-2.23521	-2.11658	-2.59219	-2.47231	-2.37888	-2.4256	-1.566	-1.69566	-1.38516	-1.54894	One of four subunits of the ESCRT-III complex; involved in the sorting of transmembrane proteins into the multivesicular body (MVB) pathway; recruited from the cytoplasm to endosomal membranes; ESCRT-III stands for endosomal sorting complex required for transport III
YJR049C	UTR1	DEL	NA	-1.7962	-3.1482	-2.4722	-1.47243	-1.7113	-1.59187	0.436698	0.524591	0.977484	0.646258	ATP-NADH kinase; phosphorylates both NAD and NADH; active as a hexamer; enhances the activity of ferric reductase (Fre1p); UTR1 has a paralog, YEF1, that arose from the whole genome duplication
YOL049W	GSH2	DEL	-1.44421	-3.60881	-2.54623	-2.53308	-2.96977	-2.57068	-2.77022	-4.45435	-2.60651	-4.66613	-3.909	Glutathione synthetase; catalyzes the ATP-dependent synthesis of glutathione (GSH) from gamma-glutamylcysteine and glycine; induced by oxidative stress and heat shock
YDL076C	RXT3	DEL	-2.79461	-1.76767	-3.05397	-2.53875	-0.624806	-1.46702	-1.04591	-0.252232	-0.395153	-0.340705	-0.329363	Component of the Rpd3L histone deacetylase complex; involved in histone deacetylation; protein abundance increases in response to DNA replication stress
YGR245C	SDA1	DAMP	-2.0964	-2.30388	-2.95891	-2.45306	-0.0958022	0.197523	0.0508605	-0.288358	0.000456578	-0.379521	-0.222474	Protein required for actin organization and passage through Start; highly conserved nuclear protein; required for actin cytoskeleton organization; plays a critical role in G1 events; binds Nap1p; involved in 60S ribosome biogenesis
YMR071C	TVP18	DEL	-2.59173	-1.54776	-3.06048	-2.39999	-1.36706	-2.26292	-1.81499	-1.35007	-1.5941	-0.655755	-1.19998	Integral membrane protein; localized to late Golgi vesicles along with the v-SNARE Tlg2p; may interact with ribosomes, based on co-purification experiments
YDR335W	MSN5	DEL	-1.46757	-1.89693	-3.61743	-2.32731	-0.816942	-0.542576	-0.679759	0.446793	0.255033	0.575374	0.425733	Karyopherin; involved in nuclear import and export of proteins, including import of replication protein A and export of Far1p and transcription factors Swi6p, Msn2p, and Pho4p; required for re-export of mature tRNAs after their retrograde import from the cytoplasm; exportin-5 homolog
YLR417W	VPS36	DEL	-3.53156	-2.31056	-1.34143	-2.39452	-2.35113	-2.60969	-2.48041	-1.17796	-1.40838	-1.55585	-1.38073	Component of the ESCRT-II complex; contains the GLUE (GRAM Like Ubiquitin binding in EAP45) domain which is involved in interactions with ESCRT-I and ubiquitin-dependent sorting of proteins into the endosome; plays a role in the formation of mutant huntingtin (Htt) aggregates in yeast
YNR005C		DEL	-3.12042	-2.52813	-1.55513	-2.40123	-1.52859	-1.06766	-1.29812	0.173424	0.369682	-0.0761442	0.155654	Dubious open reading frame; unlikely to encode a functional protein, based on available experimental and comparative sequence data
YGL019W	CKB1	DEL	-2.46072	-2.87263	-1.59673	-2.31003	-3.36572	-3.20954	-3.28763	-0.0444018	-0.00306913	-0.551532	-0.199668	Beta regulatory subunit of casein kinase 2 (CK2); a Ser/Thr protein kinase with roles in cell growth and proliferation; CK2, comprised of CKA1, CKA2, CKB1 and CKB2, has many substrates including transcription factors and all RNA polymerases
YLR027C	AAT2	DEL	-2.07306	-2.7601	-2.13325	-2.32214	-1.8124	-0.98925	-1.40082	0.20286	0.0631346	0.0879372	0.117977	Cytosolic aspartate aminotransferase involved in nitrogen metabolism; localizes to peroxisomes in oleate-grown cells
YDR075W	PPH3	DEL	-2.67152	-2.3192	-1.92417	-2.30496	-0.949339	-1.31146	-1.1304	0.888443	0.202564	0.548262	0.546423	Catalytic subunit of protein phosphatase PP4 complex; active complex is composed of Pph3p and Psy2p, with Psy4p apparently providing additional substrate specificity in some cases; regulates recovery from the DNA damage checkpoint and also the gene conversion- and single-strand annealing-mediated pathways of meiotic double-strand break repair; involved in activation of Gln3p to alleviate nitrogen…
YJR041C	URB2	DAMP	-1.61766	-2.33065	-2.93879	-2.2957	-0.0991533	0.241165	0.0710058	-0.106107	0.157094	0.0841067	0.0450311	Protein required for normal metabolism of the rRNA primary transcript; nucleolar protein; proposed to be involved in ribosome biogenesis
YKR016W	FCJ1	DEL	-3.26158	-1.59684	-2.0245	-2.29431	-1.27021	-1.75298	-1.51159	-0.545991	-0.923048	-0.439748	-0.636262	Mitochondrial inner membrane protein, ortholog of mammalian mitofilin; involved in import of intermembrane space (IMS) proteins, probably by positioning Mia40p relative to the TOM complex to receive incoming proteins; also has an essential role in the maintenance of crista junctions and inner membrane architecture, as a component of the mitochondrial inner membrane organizing system (MICOS, MitOS…
YPR173C	VPS4	DEL	-3.06125	-2.35293	-1.38841	-2.26753	-1.62575	-0.844952	-1.23535	-0.145286	0.316671	-0.207313	-0.0119758	AAA-ATPase involved in multivesicular body (MVB) protein sorting; ATP-bound Vps4p localizes to endosomes and catalyzes ESCRT-III disassembly and membrane release; ATPase activity is activated by Vta1p; regulates cellular sterol metabolism
YKL213C	DOA1	DEL	-2.86181	-2.55862	-1.36843	-2.26295	NA	-0.205086	-0.205086	0.25058	0.340927	0.543839	0.378448	WD repeat protein required for ubiquitin-mediated protein degradation; forms a complex with Cdc48p; plays a role in controlling cellular ubiquitin concentration; also promotes efficient NHEJ in postdiauxic/stationary phase; facilitates N-terminus-dependent proteolysis of centromeric histone H3 (Cse4p) for faithful chromosome segregation; protein increases in abundance and relocalizes from nucleus…
YBL051C	PIN4	DEL	-3.58992	-1.30139	-2.33343	-2.40825	-0.759224	-2.3956	-1.57741	0.454076	-0.0525168	-0.820785	-0.139742	Protein involved in G2/M phase progression and response to DNA damage; interacts with Rad53p; contains an RNA recognition motif, a nuclear localization signal, and several SQ/TQ cluster domains; hyperphosphorylated in response to DNA damage
YKL002W	DID4	DEL	-2.46601	-2.01509	-2.22191	-2.23434	-1.64204	-1.15647	-1.39925	-0.00437122	-0.14148	-0.115411	-0.0870871	Class E Vps protein of the ESCRT-III complex; required for sorting of integral membrane proteins into lumenal vesicles of multivesicular bodies, and for delivery of newly synthesized vacuolar enzymes to the vacuole, involved in endocytosis
YCR024C-A	PMP1	DEL	-2.75958	-1.97325	-2.0379	-2.25691	-1.118	-1.54694	-1.33247	0.264973	0.185494	-0.317528	0.044313	Regulatory subunit for the plasma membrane H(+)-ATPase Pma1p; small single-membrane span proteolipid; forms unique helix and positively charged cytoplasmic domain that is able to specifically segregate phosphatidylserines; PMP1 has a paralog, PMP2, that arose from the whole genome duplication
YGR028W	MSP1	DEL	-2.42514	-2.08508	-2.05563	-2.18862	-1.23751	-1.37001	-1.30376	0.581732	0.601042	1.00205	0.728273	Mitochondrial protein involved in mitochondrial protein sorting; putative membrane-spanning ATPase
YLR451W	LEU3	DEL	-2.04265	-1.83451	-2.62656	-2.16791	-0.925338	-1.27756	-1.10145	0.178504	0.399488	0.718353	0.432115	Zinc-knuckle transcription factor, repressor and activator; regulates genes involved in branched chain amino acid biosynthesis and ammonia assimilation; acts as a repressor in leucine-replete conditions and as an activator in the presence of alpha-isopropylmalate, an intermediate in leucine biosynthesis that accumulates during leucine starvation
YML097C	VPS9	DEL	NA	-2.83523	-1.05218	-1.94371	-2.53031	-1.57384	-2.05207	-1.13249	-0.454556	-1.30511	-0.964051	Guanine nucleotide exchange factor (GEF); involved in vesicle-mediated vacuolar transport, including Golgi-endosome trafficking and sorting through the multivesicular body (MVB); specifically stimulates the intrinsic guanine nucleotide exchange activity of Rab family members (Vps21p/Ypt52p/Ypt53p); partially redundant with GEF MUK1; required for localization of the CORVET complex to endosomes; si…
YJL091C	GWT1	DAMP	-1.64906	-2.45194	-2.45733	-2.18611	-0.176679	0.260469	0.0418953	0.179705	0.209993	-0.0075409	0.127386	Protein involved in the inositol acylation of GlcN-PI; the inositol acylation of glucosaminyl phosphatidylinositol (GlcN-PI) forms glucosaminyl(acyl)phosphatidylinositol (GlcN(acyl)PI), an intermediate in the biosynthesis of glycosylphosphatidylinositol (GPI) anchors
YGR078C	PAC10	DEL	-1.04241	-2.49262	-2.7193	-2.08478	NA	-2.67377	-2.67377	-0.560723	0.0156736	-1.02606	-0.523704	Part of the heteromeric co-chaperone GimC/prefoldin complex; complex promotes efficient protein folding
YCR026C	NPP1	DEL	-2.45593	-1.80465	-2.15764	-2.13941	-0.88194	-0.953579	-0.917759	0.143144	-0.232011	0.0760057	-0.00428701	Nucleotide pyrophosphatase/phosphodiesterase; mediates extracellular nucleotide phosphate hydrolysis along with Npp2p and Pho5p; activity and expression enhanced during conditions of phosphate starvation; involved in spore wall assembly; NPP1 has a paralog, NPP2, that arose from the whole genome duplication, and an npp1 npp2 double mutant exhibits reduced dityrosine fluorescence relative to the s…
YKL153W		DAMP	-1.76161	-1.89756	-2.76408	-2.14108	-0.522795	-0.516197	-0.519496	-0.0988028	-0.180889	0.158726	-0.0403217	Dubious open reading frame; unlikely to encode a functional protein, based on available experimental and comparative sequence data; transcription of both YLK153W and the overlapping essential gene GPM1 is reduced in the gcr1 null mutant
YCL037C	SRO9	DEL	-1.27099	NA	-2.64121	-1.9561	NA	-0.619392	-0.619392	-1.91873	-1.06797	-0.619726	-1.20214	Cytoplasmic RNA-binding protein; shuttles between nucleus and cytoplasm and is exported from the nucleus in an mRNA export-dependent manner; associates with translating ribosomes; involved in heme regulation of Hap1p as a component of the HMC complex, also involved in the organization of actin filaments; contains a La motif; SRO9 has a paralog, SLF1, that arose from the whole genome duplication
YER083C	GET2	DEL	-2.06131	-2.41485	-1.61482	-2.03033	-1.48795	NA	-1.48795	-0.227837	-0.268649	-0.651517	-0.382667	Subunit of the GET complex; involved in insertion of proteins into the ER membrane; required for the retrieval of HDEL proteins from the Golgi to the ER in an ERD2 dependent fashion and for meiotic nuclear division
YKL041W	VPS24	DEL	-1.97169	-2.0385	-2.10937	-2.03985	-1.10737	-1.05595	-1.08166	-0.00352064	-0.096361	-0.653369	-0.251084	One of four subunits of the ESCRT-III complex; forms an endosomal sorting complex required for transport III (ESCRT-III) subcomplex with Did4p; involved in the sorting of transmembrane proteins into the multivesicular body (MVB) pathway
YGR092W	DBF2	DEL	-2.51786	-1.40258	-2.16059	-2.02701	-1.38881	-1.50335	-1.44608	-0.131395	-0.743203	-0.409483	-0.428027	Ser/Thr kinase involved in transcription and stress response; functions as part of a network of genes in exit from mitosis; localization is cell cycle regulated; activated by Cdc15p during the exit from mitosis; also plays a role in regulating the stability of SWI5 and CLB2 mRNAs; phosphorylates Chs2p to regulate primary septum formation and Hof1p to regulate cytokinesis; DBF2 has a paralog, DBF2…
YBR109C	CMD1	DAMP	-1.91406	-1.30094	-2.9638	-2.0596	0.0403402	0.557349	0.298845	-0.250618	0.397782	0.613419	0.253528	Calmodulin; Ca++ binding protein that regulates Ca++ independent processes (mitosis, bud growth, actin organization, endocytosis, etc.) and Ca++ dependent processes (stress-activated pathways), targets include Nuf1p, Myo2p and calcineurin
YOR117W	RPT5	DAMP	-1.05261	-2.7564	-2.34982	-2.05294	-1.23266	-0.112516	-0.672588	-0.422513	-0.352234	0.00851248	-0.255411	ATPase of the 19S regulatory particle of the 26S proteasome; one of six ATPases of the regulatory particle; involved in the degradation of ubiquitinated substrates; recruited to the GAL1-10 promoter region upon induction of transcription; similar to human TBP1
YBR279W	PAF1	DEL	-1.85035	-1.95127	-2.33738	-2.04633	-0.618026	-0.561287	-0.589657	1.60711	0.890085	1.68457	1.39392	Component of the Paf1p complex involved in transcription elongation; binds to and modulates the activity of RNA polymerases I and II; required for expression of a subset of genes, including cell cycle-regulated genes; involved in SER3 repression by helping to maintain SRG1 transcription-dependent nucleosome occupancy; homolog of human PD2/hPAF1
YKL145W	RPT1	DAMP	-1.25183	-1.86802	-2.92924	-2.01636	-0.755594	-0.269002	-0.512298	-0.0733846	-0.388449	-0.375147	-0.278993	ATPase of the 19S regulatory particle of the 26S proteasome; one of six ATPases of the regulatory particle; involved in the degradation of ubiquitinated substrates; required for optimal CDC20 transcription; interacts with Rpn12p and Ubr1p; mutant has aneuploidy tolerance
YKL058W	TOA2	DAMP	-2.2354	-1.88048	-1.92609	-2.01399	-0.575624	NA	-0.575624	-1.26524	-1.32062	-0.926467	-1.17078	TFIIA small subunit; involved in transcriptional activation, acts as antirepressor or as coactivator; homologous to smallest subunit of human and Drosophila TFIIA; protein abundance increases in response to DNA replication stress
YNL201C	PSY2	DEL	-2.60634	-1.28992	-2.28394	-2.06007	-0.323417	-0.886803	-0.60511	0.341737	0.530757	0.311078	0.394524	Subunit of protein phosphatase PP4 complex; active complex is composed of catalytic subunit Pph3p and Psy2p, with Psy4p apparently providing additional substrate specificity in some cases; regulates recovery from the DNA damage checkpoint and also the gene conversion- and single-strand annealing-mediated pathways of meiotic double-strand break repair; Pph3p and Psy2p localize to foci on meiotic c…
YHR188C	GPI16	DAMP	-1.6787	-1.91758	-2.44833	-2.01487	-0.131757	0.318179	0.0932109	-0.709342	-0.860427	-0.706343	-0.758704	Subunit of the glycosylphosphatidylinositol transamidase complex; transmembrane protein; adds GPIs to newly synthesized proteins; human PIG-Tp homolog
YMR237W	BCH1	DEL	-2.35586	-1.36116	-2.37625	-2.03109	-0.466307	-1.15281	-0.809557	-0.0313193	-0.155816	-0.998143	-0.395093	Member of the ChAPs family (Chs5p-Arf1p-binding proteins); members include Bch1p, Bch2p, Bud7p, and Chs6p; ChAPs family proteins form the exomer complex with Chs5p to mediate export of specific cargo proteins from the Golgi to the plasma membrane; may interact with ribosomes; protein abundance increases and forms cytoplasmic foci in response to DNA replication stress; BCH1 has a paralog, BUD7, th…
YHR108W	GGA2	DEL	-2.82104	-1.77017	-1.46701	-2.0194	-1.85243	-1.5489	-1.70066	0.204696	0.0551679	0.0861669	0.115344	Protein that regulates Arf1p, Arf2p to facilitate Golgi trafficking; binds phosphatidylinositol 4-phosphate, which plays a role in TGN localization; has homology to gamma-adaptin; GGA2 has a paralog, GGA1, that arose from the whole genome duplication
YCR050C		DEL	-2.30348	-1.47561	-2.25811	-2.0124	-0.641579	-0.903235	-0.772407	0.219626	0.428541	0.246552	0.29824	Non-essential protein of unknown function; deletion mutant is synthetically sick or lethal with alpha-synuclein
YDL007W	RPT2	DAMP	-1.48727	-2.21236	-2.31733	-2.00565	-1.03281	-0.611627	-0.822218	-0.487502	-0.459101	-0.314538	-0.420381	ATPase of the 19S regulatory particle of the 26S proteasome; one of six ATPases of the regulatory particle; involved in the degradation of ubiquitinated substrates; required for normal peptide hydrolysis by the core 20S particle; N-myristoylation of Rpt2p at Gly2 is involved in regulating the proper intracellular distribution of proteasome activity by controlling the nuclear localization of the 2…
YCR025C		DEL	-2.49233	-1.52468	-1.91815	-1.97838	-0.816395	-1.46022	-1.13831	-0.100571	-0.21505	-0.233125	-0.182915	Dubious open reading frame; unlikely to encode a functional protein, based on available experimental and comparative sequence data; YCR025C is not an essential gene
YOR209C	NPT1	DEL	-2.36947	-1.71032	-1.79175	-1.95718	-0.713487	-1.16818	-0.940835	-0.77136	-0.705453	-0.743945	-0.740252	Nicotinate phosphoribosyltransferase; acts in the salvage pathway of NAD+ biosynthesis; required for silencing at rDNA and telomeres and has a role in silencing at mating-type loci; localized to the nucleus
YNL136W	EAF7	DEL	-1.68984	-1.61824	-2.7938	-2.03396	-0.801828	-0.608541	-0.705185	-0.257985	-0.526109	0.233149	-0.183649	Subunit of the NuA4 histone acetyltransferase complex; NuA4 acetylates the N-terminal tails of histones H4 and H2A
YJL169W		DEL	-1.88233	-1.76032	-2.08248	-1.90837	-1.1418	-0.0685274	-0.605161	-0.672792	-0.447981	-0.646215	-0.588996	Dubious open reading frame; unlikely to encode a functional protein, based on available experimental and comparative sequence data; partially overlaps the verified gene YJL168C/SET2
YBR058C	UBP14	DEL	-2.30181	-1.7161	-1.84245	-1.95345	-1.49021	-1.09104	-1.29063	0.521016	1.06858	-0.0709489	0.506215	Ubiquitin-specific protease; specifically disassembles unanchored ubiquitin chains; involved in fructose-1,6-bisphosphatase (Fbp1p) degradation; similar to human isopeptidase T
YOR375C	GDH1	DEL	-1.91068	-1.77027	-2.13743	-1.93946	-0.92047	-0.926281	-0.923375	-0.177867	0.0238641	-0.136372	-0.0967915	NADP(+)-dependent glutamate dehydrogenase; synthesizes glutamate from ammonia and alpha-ketoglutarate; rate of alpha-ketoglutarate utilization differs from Gdh3p; expression regulated by nitrogen and carbon sources; GDH1 has a paralog, GDH3, that arose from the whole genome duplication
YJL136C	RPS21B	DEL	-1.9915	-1.71876	-2.13468	-1.94831	-0.948648	-1.29563	-1.12214	-0.0594092	0.0235941	-0.451198	-0.162338	Protein component of the small (40S) ribosomal subunit; homologous to mammalian ribosomal protein S21, no bacterial homolog; RPS21B has a paralog, RPS21A, that arose from the whole genome duplication
YJR040W	GEF1	DEL	-1.82185	-1.82759	-2.09247	-1.91397	-0.511719	-1.32526	-0.918489	-1.22589	-0.643824	-1.04347	-0.97106	Voltage-gated chloride channel; localized to the golgi, the endosomal system, and plasma membrane; involved in cation homeostasis; highly homologous to vertebrate voltage-gated chloride channels; modulates TBSV model (+) RNA virus replication by regulating copper metabolism
YML012C-A		DEL	-2.06567	-1.97519	-1.74427	-1.92838	-1.14902	-0.681704	-0.915363	-0.732717	-0.637062	0.519622	-0.283385	Dubious open reading frame; unlikely to encode a functional protein, based on available experimental and comparative sequence data; partially overlaps the verified gene SEL1
YGR056W	RSC1	DEL	-2.41905	-1.85568	-1.48668	-1.92047	-1.55641	-1.11201	-1.33421	0.0512753	-0.988761	-0.282788	-0.406758	Component of the RSC chromatin remodeling complex; required for expression of mid-late sporulation-specific genes; contains two essential bromodomains, a bromo-adjacent homology (BAH) domain, and an AT hook; RSC1 has a paralog, RSC2, that arose from the whole genome duplication
YOR039W	CKB2	DEL	-1.98655	-2.40383	-1.34477	-1.91172	-2.3265	-2.81375	-2.57012	-1.16022	-0.460866	-0.557249	-0.726111	Beta' regulatory subunit of casein kinase 2 (CK2); a Ser/Thr protein kinase with roles in cell growth and proliferation; CK2, comprised of CKA1, CKA2, CKB1 and CKB2, has many substrates including transcription factors and all RNA polymerase
YCR087C-A		DEL	-2.17732	-1.41058	-2.16989	-1.91926	-0.846228	-0.767231	-0.806729	-0.0258515	-0.287145	-0.507858	-0.273618	Putative protein of unknown function; green fluorescent protein (GFP)-fusion protein localizes to the nucleolus; YCR087C-A is not an essential gene
YDL189W	RBS1	DEL	-2.09786	-1.94602	-1.66961	-1.9045	-1.06192	-1.05852	-1.06022	0.281159	-0.108533	-0.242549	-0.0233077	Protein of unknown function; identified as a high copy suppressor of psk1 psk2 mutations that confer temperature-sensitivity for galactose utilization; proposed to bind single-stranded nucleic acids via its R3H domain
YDR404C	RPB7	DAMP	-2.12075	-1.69997	-1.82461	-1.88178	NA	0.265041	0.265041	-2.2728	-1.95575	-2.18269	-2.13708	RNA polymerase II subunit B16; forms two subunit dissociable complex with Rpb4p; the Rpb4p/Rpb7p subcomplex regulates cellular lifespan via an mRNA decay process; involved in recruitment of 3'-end processing factors to transcribing RNA polymerase II complex and in export of mRNA to cytoplasm under stress conditions; also involved in translation initiation
YKL023W		DEL	-2.05693	-1.69112	-1.9889	-1.91232	-0.793447	-0.876378	-0.834913	0.0182929	-0.507762	-0.100294	-0.196588	Putative protein of unknown function; predicted by computational methods to be involved in mRNA degradation; green fluorescent protein (GFP)-fusion protein localizes to the cytoplasm
YGR259C		DEL	-1.85891	-1.45914	-2.37817	-1.89874	-0.942626	-0.849485	-0.896055	-0.209259	-0.562242	0.345708	-0.141931	Dubious open reading frame; unlikely to encode a functional protein, based on available experimental and comparative sequence data; overlaps almost completely with the verified ORF TNA1/YGR260W
YOR280C	FSH3	DEL	-2.118	-0.77657	-2.80515	-1.89991	-0.12747	-0.403464	-0.265467	0.316903	0.51441	1.39499	0.742102	Putative serine hydrolase; likely target of Cyc8p-Tup1p-Rfx1p transcriptional regulation; sequence is similar to S. cerevisiae Fsh1p and Fsh2p and the human candidate tumor suppressor OVCA2
YCR068W	ATG15	DEL	-1.86887	-1.67923	-2.14687	-1.89832	-0.685687	-1.17147	-0.928578	-0.11665	-0.210546	-0.259778	-0.195658	Lipase required for intravacuolar lysis of autophagic and Cvt bodies; targeted to intravacuolar vesicles during autophagy via the multivesicular body (MVB) pathway
YBR095C	RXT2	DEL	-1.87067	-1.39271	-2.74434	-2.00258	-0.529286	-1.08397	-0.806631	-1.09929	-0.920293	-0.69603	-0.905206	Component of the histone deacetylase Rpd3L complex; possibly involved in cell fusion and invasive growth; relocalizes to the cytosol in response to hypoxia
YDR098C	GRX3	DEL	-1.51299	-2.01512	-2.18177	-1.90329	-0.286858	-1.23748	-0.762169	0.0513105	-0.0106766	-0.638083	-0.19915	Glutathione-dependent oxidoreductase; hydroperoxide and superoxide-radical responsive; monothiol glutaredoxin subfamily member along with Grx4p and Grx5p; protects cells from oxidative damage; with Grx4p, binds to Aft1p in iron-replete conditions, promoting its dissociation from promoters; evidence exists indicating that the translation start site is not Met1 as currently annotated, but rather Me…
YCR087W		DEL	-2.63758	-1.28016	-1.66071	-1.85949	-0.391405	-0.744308	-0.567857	0.0208314	0.0120526	-0.128625	-0.0319135	Dubious open reading frame; unlikely to encode a functional protein, based on available experimental and comparative sequence data; partially overlaps uncharacterized gene YCR087C-A; YCR087W is not an essential gene
YDR270W	CCC2	DEL	-1.92476	-1.67932	-2.00412	-1.8694	-0.838667	-1.22007	-1.02937	-0.828301	-0.0647793	-0.202994	-0.365358	Cu(+2)-transporting P-type ATPase; required for export of copper from the cytosol into an extracytosolic compartment; has similarity to human proteins involved in Menkes and Wilsons diseases; protein abundance increases in response to DNA replication stress; affects TBSV model (+)RNA virus replication by regulating copper metabolism
YGL126W	SCS3	DEL	-1.98445	-1.2941	-2.22326	-1.83394	-1.05674	-1.31247	-1.18461	0.115966	0.637539	0.760724	0.504743	Protein required for inositol prototrophy; required for normal ER membrane biosynthesis; ortholog of the FIT family of proteins involved in triglyceride droplet biosynthesis and homologous to human FIT2; disputed role in the synthesis of inositol phospholipids from inositol
YPR023C	EAF3	DEL	-2.0467	-1.61273	-1.93024	-1.86322	-1.05346	-0.564498	-0.808981	-0.338706	-0.541458	-0.85773	-0.579298	Component of the Rpd3S histone deacetylase complex; Esa1p-associated factor, nonessential component of the NuA4 acetyltransferase complex, homologous to Drosophila dosage compensation protein MSL3; plays a role in regulating Ty1 transposition
YMR058W	FET3	DEL	-1.96959	-1.49868	-2.02384	-1.8307	-0.736396	-2.48483	-1.61061	-0.624699	0.136946	NA	-0.243877	Ferro-O2-oxidoreductase; required for high-affinity iron uptake and involved in mediating resistance to copper ion toxicity, belongs to class of integral membrane multicopper oxidases; protein abundance increases in response to DNA replication stress
YGR260W	TNA1	DEL	-1.95925	-1.50816	-2.01778	-1.8284	-0.81374	-1.30363	-1.05868	-0.552258	-1.18148	-0.529329	-0.754355	High affinity nicotinic acid plasma membrane permease; responsible for uptake of low levels of nicotinic acid; expression of the gene increases in the absence of extracellular nicotinic acid or para-aminobenzoate (PABA)
YJR087W		DEL	-1.28581	-1.34866	-2.83602	-1.8235	-0.950394	-0.526919	-0.738657	0.995655	0.551299	0.199546	0.582167	Dubious open reading frame; unlikely to encode a functional protein, based on available experimental and comparative sequence data; not conserved in closely related Saccharomyces species; partially overlaps the verified genes STE18 and ECM2
YKR008W	RSC4	DAMP	-1.24831	-1.33084	-2.86351	-1.81422	-0.381356	-0.274635	-0.327996	-0.221942	-0.308635	0.00746385	-0.174371	Component of the RSC chromatin remodeling complex; found in close proximity to nucleosomal DNA; displaced from the surface of nucleosomal DNA after chromatin remodeling; acetylated (K25) by Gcn5p, altering replication stress tolerance; contains tandem bromodomains that recognize histone H3 acetylated on K14 (H3K14ac) by Gcn5p
YDR394W	RPT3	DAMP	-1.05534	-1.64991	-2.66468	-1.78998	-0.75719	-0.29837	-0.52778	-0.257345	0.510354	0.199913	0.150974	ATPase of the 19S regulatory particle of the 26S proteasome; one of ATPases of the regulatory particle; involved in the degradation of ubiquitinated substrates; substrate of N-acetyltransferase B
YDR269C		DEL	-1.86118	-1.90259	-1.67908	-1.81428	-0.900755	-1.80159	-1.35117	-0.872527	-0.403731	-0.689293	-0.655183	Dubious open reading frame; unlikely to encode a functional protein, based on available experimental and comparative sequence data
YLR360W	VPS38	DEL	-1.94061	-1.53906	-1.9185	-1.79939	-1.02	-0.791476	-0.905738	-0.308832	-0.00738866	-0.917399	-0.411207	Part of a Vps34p phosphatidylinositol 3-kinase complex; functions in carboxypeptidase Y (CPY) sorting; binds Vps30p and Vps34p to promote production of phosphatidylinositol 3-phosphate (PtdIns3P) which stimulates kinase activity; required for overflow degradation of misfolded proteins when ERAD is saturated
YBR291C	CTP1	DEL	-2.18126	-1.81382	-1.40156	-1.79888	-0.468946	-1.24692	-0.857932	0.16605	-0.241567	-0.265468	-0.113661	Mitochondrial inner membrane citrate transporter; member of the mitochondrial carrier family
YDR129C	SAC6	DEL	-1.94464	-1.6765	NA	-1.81057	-0.303583	NA	-0.303583	-0.86741	-0.771729	NA	-0.81957	Fimbrin, actin-bundling protein; cooperates with Scp1p (calponin/transgelin) in the organization and maintenance of the actin cytoskeleton; relocalizes from plasma membrane to cytoplasm upon DNA replication stress
YMR100W	MUB1	DEL	-2.33349	-1.49412	-1.53669	-1.7881	-0.95806	-1.03061	-0.994333	-0.420581	-0.654193	-0.533163	-0.535979	MYND domain-containing protein; required for ubiquitination and turnover of Rpn4p; interacts with Ubr2p (E3) and indirectly with Rad6p (E2); short-lived protein degraded in a Ubr2p/Rad6p dependent manner; similar to the A. nidulans samB gene
YLR282C		DEL	-2.47296	-0.943346	-1.93531	-1.78387	-0.627688	-1.22775	-0.92772	-0.286385	-0.0857419	-0.560123	-0.31075	Dubious open reading frame; unlikely to encode a functional protein, based on available experimental and comparative sequence data; deletion mutation confers an increase in Ty1 transposition
YMR125W	STO1	DEL	NA	-0.176116	-3.23544	-1.70578	0.672301	1.28146	0.976879	-2.186	-1.63628	NA	-1.91114	Large subunit of the nuclear mRNA cap-binding protein complex; interacts with Npl3p to carry nuclear poly(A)+ mRNA to cytoplasm; also involved in nuclear mRNA degradation and telomere maintenance; orthologous to mammalian CBP80
YLR414C	PUN1	DEL	-1.63057	-1.17167	-2.48035	-1.76086	-0.779651	-1.36655	-1.0731	-0.206904	-0.702342	-0.0385465	-0.315931	Plasma membrane protein with a role in cell wall integrity; co-localizes with Sur7p in punctate membrane patches; null mutant displays decreased thermotolerance; transcription induced upon cell wall damage and metal ion stress
YBR286W	APE3	DEL	-1.91394	-1.69713	-1.70492	-1.772	-0.768093	-0.972317	-0.870205	0.0921646	-0.269982	-0.307452	-0.161757	Vacuolar aminopeptidase Y; processed to mature form by Prb1p
YCR045C	RRT12	DEL	-2.07176	-1.59821	-1.55264	-1.74087	-0.696217	-0.767466	-0.731841	0.244484	-0.112076	0.328708	0.153706	Probable subtilisin-family protease; role in formation of the dityrosine layer of spore walls; localizes to the spore wall and also the nuclear envelope and ER region in mature spores
YKR048C	NAP1	DEL	-1.94546	-1.22261	-2.01881	-1.72896	-0.788185	-1.45432	-1.12125	-0.0581885	-0.391199	0.00768389	-0.147234	Histone chaperone; involved in histone exchange by removing and replacing histone H2A-H2B dimers or histone variant dimers from assembled nucleosomes; involved in the transport of H2A and H2B histones to the nucleus; required for the regulation of microtubule dynamics during mitosis; interacts with mitotic cyclin Clb2p; controls bud morphogenesis; phosphorylated by CK2; protein abundance increase…
YML016C	PPZ1	DEL	-2.07553	-1.536	-1.61211	-1.74121	-0.893655	-1.12652	-1.01009	-0.469935	-0.633305	0.189573	-0.304556	Serine/threonine protein phosphatase Z, isoform of Ppz2p; involved in regulation of potassium transport, which affects osmotic stability, cell cycle progression, and halotolerance; PPZ1 has a paralog, PPZ2, that arose from the whole genome duplication
YGL244W	RTF1	DEL	NA	-1.58741	-0.558897	-1.07315	NA	NA	NA	-0.00795317	0.201235	NA	0.096641	Subunit of RNAPII-associated chromatin remodeling Paf1 complex; regulates gene expression by directing cotranscriptional histone modification, influences transcription and chromatin structure through several independent functional domains; directly or indirectly regulates DNA-binding properties of Spt15p and relative activities of different TATA elements; involved in transcription elongation as d…
YDR410C	STE14	DEL	-1.4055	-1.24823	-2.45935	-1.70436	-0.635665	-0.383264	-0.509464	0.260198	0.432943	0.0824777	0.258539	Farnesyl cysteine-carboxyl methyltransferase; mediates the carboxyl methylation step during C-terminal CAAX motif processing of a-factor and RAS proteins in the endoplasmic reticulum, localizes to the ER membrane
YBR297W	MAL33	DEL	-1.65731	-1.85243	-1.58741	-1.69905	-0.494142	-0.603201	-0.548672	0.232126	-0.221285	0.206479	0.0724399	MAL-activator protein; part of complex locus MAL3; nonfunctional in genomic reference strain S288C
YLR024C	UBR2	DEL	-1.59553	-1.70111	-1.75334	-1.68332	NA	-1.99297	-1.99297	0.483204	0.760366	-0.0879149	0.385219	Cytoplasmic ubiquitin-protein ligase (E3); required for ubiquitylation of Rpn4p; mediates formation of a Mub1p-Ubr2p-Rad6p complex
YIL148W	RPL40A	DEL	-1.89041	-1.78738	-1.26112	-1.6463	-0.819934	-0.22568	-0.522807	-0.0274725	0.231528	-0.0268079	0.0590826	Ubiquitin-ribosomal 60S subunit protein L40A fusion protein; cleaved to yield ubiquitin and ribosomal protein L40A; ubiquitin may facilitate assembly of the ribosomal protein into ribosomes; homologous to mammalian ribosomal protein L40, no bacterial homolog; RPL40A has a paralog, RPL40B, that arose from the whole genome duplication; relative distribution to the nucleus increases upon DNA replica…
YLR407W		DEL	-1.8587	-1.13484	-2.00812	-1.66722	-0.785888	-1.39484	-1.09036	-0.868827	-1.42179	-0.338539	-0.876386	Putative protein of unknown function; null mutant displays elongated buds and a large fraction of budded cells have only one nucleus
YDR162C	NBP2	DEL	-1.35754	-1.95914	-1.35333	-1.55667	-0.728317	-1.70481	-1.21656	-1.3499	-0.442887	-2.26766	-1.35348	Protein involved in the HOG (high osmolarity glycerol) pathway; negatively regulates Hog1p by recruitment of phosphatase Ptc1p the Pbs2p-Hog1p complex; interacts with Bck1p and down regulates the cell wall integrity pathway; found in the nucleus and cytoplasm, contains an SH3 domain and a Ptc1p binding domain (PBM)
YJL094C	KHA1	DEL	-1.67841	-1.61889	-1.61335	-1.63688	-0.846141	-1.02243	-0.934286	-0.213712	-0.24448	-0.296733	-0.251642	Putative K+/H+ antiporter; has a probable role in intracellular cation homeostasis; localized to Golgi vesicles and detected in highly purified mitochondria in high-throughput studies
YOR259C	RPT4	DAMP	-1.06158	-1.63461	-2.22296	-1.63972	-0.896401	-0.222923	-0.559662	-0.0423359	-0.436657	-0.310293	-0.263095	ATPase of the 19S regulatory particle of the 26S proteasome; one of six ATPases of the regulatory particle; involved in degradation of ubiquitinated substrates; contributes preferentially to ERAD; required for spindle pole body duplication; mainly nuclear localization
YBR284W		DEL	-2.02183	-1.30635	-1.621	-1.64973	-0.824691	-0.921182	-0.872937	0.11328	-0.209406	0.130672	0.0115152	Putative metallo-dependent hydrolase superfamily protein; similar to AMP deaminases but lacks key catalytic residues and does not rescue purine nucleotide metabolic defect of quadruple aah1 ade8 amd1 his1 mutant; null mutant exhibits longer telomeres, altered Ty mobility, decreased resistance to rapamycin and wortmannin; induced in response to hydrostatic pressure; not an essential gene; YBR284W …
YLR200W	YKE2	DEL	-2.06509	-1.81397	-1.06607	-1.64838	-1.16492	-1.25106	-1.20799	-1.24957	-1.6854	-1.72394	-1.55297	Subunit of the heterohexameric Gim/prefoldin protein complex; involved in the folding of alpha-tubulin, beta-tubulin, and actin; prefoldin complex also localizes to chromatin of actively transcribed genes in the nucleus and facilitates transcriptional elongation
YKR035C	OPI8	DEL	-1.48325	-1.33134	-2.0405	-1.61836	-0.182157	-0.919023	-0.55059	0.987469	0.895623	0.363874	0.748989	Dubious open reading frame; unlikely to encode a functional protein, based on available experimental and comparative sequence data; partially overlaps verified gene DID2/YKR035W-A
YBR298C	MAL31	DEL	-1.31201	-1.88577	-1.71926	-1.63901	-1.03907	-0.899183	-0.969127	1.39118	0.58091	0.910955	0.961017	Maltose permease; high-affinity maltose transporter (alpha-glucoside transporter); encoded in the MAL3 complex locus; member of the 12 transmembrane domain superfamily of sugar transporters; functional in genomic reference strain S288C
YCR085W		DEL	-1.80547	-1.53881	-1.54841	-1.6309	-0.669647	-0.743457	-0.706552	0.333528	-0.170786	0.297099	0.15328	Dubious open reading frame; unlikely to encode a functional protein, based on available experimental and comparative sequence data
YBR295W	PCA1	DEL	-1.9145	-1.26452	-1.67016	-1.61639	-0.654426	-1.02358	-0.839005	0.332246	-0.087163	0.0566461	0.100576	Cadmium transporting P-type ATPase; may also have a role in copper and iron homeostasis; stabilized by Cd binding, which prevents ubiquitination; S288C and other lab strains contain a G970R mutation which eliminates Cd transport function
YFR011C	AIM13	DEL	-2.0472	-1.18671	-1.64697	-1.62696	-0.859287	-0.762436	-0.810861	-0.141971	-0.285298	-0.0793543	-0.168874	Mitochondrial protein peripheral to the inner membrane; component of the mitochondrial inner membrane organizing system (MINOS, MitOS, or MICOS), a scaffold-like structure on the intermembrane space side of the inner membrane which has a role in the maintenance of crista junctions and inner membrane architecture
YDL198C	GGC1	DEL	-0.86294	NA	-1.715	-1.28897	NA	-0.14678	-0.14678	-1.89273	-1.80801	-2.81609	-2.17228	Mitochondrial GTP/GDP transporter; essential for mitochondrial genome maintenance; has a role in mitochondrial iron transport; member of the mitochondrial carrier family
YOR355W	GDS1	DEL	-1.99208	-1.9812	-0.844139	-1.6058	-1.62823	-0.748994	-1.18861	-0.725969	-0.608167	-1.169	-0.834379	Protein of unknown function; required for growth on glycerol as a carbon source; the authentic, non-tagged protein is detected in highly purified mitochondria in high-throughput studies
YNR004W	SWM2	DEL	-2.15912	-0.983705	-1.59855	-1.58046	-0.4531	-1.06934	-0.761222	-0.858171	-0.457688	0.124423	-0.397145	Protein with a role in snRNA and snoRNA cap trimethylation; interacts with Tgs1p and shows similar phenotypes; required for trimethylation of the caps of spliceosomal snRNAs and the U3 snoRNA, and for efficient 3' end processing of U3 snoRNA; may act as a specificity factor for Tgs1p
YFR040W	SAP155	DEL	-1.4687	-0.916798	-2.3196	-1.56837	-0.879225	-1.08599	-0.982605	-0.149924	-0.666719	0.131882	-0.228254	Protein required for function of the Sit4p protein phosphatase; forms a complex with Sit4p; member of a family of similar proteins including Sap4p, Sap185p, and Sap190p; protein abundance increases in response to DNA replication stress; SAP155 has a paralog, SAP4, that arose from the whole genome duplication
YBR272C	HSM3	DEL	-1.44516	NA	-1.66604	-1.5556	NA	NA	NA	1.54024	NA	0.703258	1.12175	Proteasome-interacting protein; involved in the assembly of the base subcomplex of the 19S proteasomal regulatory particle (RP); involved in DNA mismatch repair during slow growth; weak similarity to Msh1p; related to human 19S subunit S5b; structural study suggests Hsm3p is a scaffold protein for Rpt1p-Rpt2p complex formation
YGL048C	RPT6	DAMP	-0.731445	-2.22956	-1.80366	-1.58822	-1.16295	-0.676092	-0.919523	-0.536754	-0.821719	-0.108436	-0.48897	ATPase of the 19S regulatory particle of the 26S proteasome; one of six ATPases of the regulatory particle; involved in the degradation of ubiquitinated substrates; bound by ubiquitin-protein ligases Ubr1p and Ufd4p; localized mainly to the nucleus throughout the cell cycle; protein abundance increases in response to DNA replication stress
YCL001W-A		DEL	-1.21199	-1.93399	-1.51274	-1.55291	-0.982767	-0.813223	-0.897995	0.602025	-0.148651	-0.104636	0.116246	Putative protein of unknown function; YCL001W-A gene has similarity to DOM34 and is present in a region duplicated between chromosomes XIV and III
YER145C	FTR1	DEL	-1.90296	-1.40559	-1.45559	-1.58805	-0.506673	-2.12471	-1.31569	-1.12457	-0.808638	-1.04912	-0.994109	High affinity iron permease; involved in the transport of iron across the plasma membrane; forms complex with Fet3p; expression is regulated by iron; protein abundance increases in response to DNA replication stress
YDR375C	BCS1	DEL	-1.50496	NA	-1.03621	-1.27058	NA	-0.217129	-0.217129	0.798312	NA	NA	0.798312	Protein translocase and chaperone required for Complex III assembly; member of the AAA ATPase family; forms a homo-oligomeric complex in the mitochondrial inner membrane that translocates the C-terminal domain of Rip1p from the matrix across the inner membrane, and then delivers it to an assembly intermediate of respiratory Complex III in an ATP-dependent reaction; also required for assembly of t…
YKR035W-A	DID2	DEL	-2.14096	-1.16681	-1.41256	-1.57344	-0.443785	-0.180039	-0.311912	-0.165406	0.0628281	-0.485852	-0.196143	Class E protein of the vacuolar protein-sorting (Vps) pathway; binds Vps4p and directs it to dissociate ESCRT-III complexes; forms a functional and physical complex with Ist1p; human ortholog may be altered in breast tumors
YML094W	GIM5	DEL	-2.1545	-2.01299	-0.927629	-1.69837	-1.60109	-1.47886	-1.53998	-1.49596	-1.58318	-1.22551	-1.43489	Subunit of the heterohexameric cochaperone prefoldin complex; prefoldin binds specifically to cytosolic chaperonin and transfers target proteins to it; prefoldin complex also localizes to chromatin of actively transcribed genes in the nucleus and facilitates transcriptional elongation
YJL052W	TDH1	DEL	NA	-0.339933	-1.74861	-1.04427	-0.618624	-0.822262	-0.720443	0.832075	-0.418808	-0.704823	-0.0971852	Glyceraldehyde-3-phosphate dehydrogenase (GAPDH), isozyme 1; involved in glycolysis and gluconeogenesis; tetramer that catalyzes the reaction of glyceraldehyde-3-phosphate to 1,3 bis-phosphoglycerate; detected in the cytoplasm and cell wall; protein abundance increases in response to DNA replication stress; GAPDH-derived antimicrobial peptides secreted by S. cerevisiae are active against a wide v…
YNL169C	PSD1	DEL	-1.24706	-1.8615	NA	-1.55428	NA	NA	NA	-2.37225	-3.26129	NA	-2.81677	Phosphatidylserine decarboxylase of the mitochondrial inner membrane; converts phosphatidylserine to phosphatidylethanolamine; regulates mitochondrial fusion and morphology by affecting lipid mixing in the mitochondrial membrane and by influencing the ratio of long to short forms of Mgm1p; partly exposed to the mitochondrial intermembrane space
YOR223W		DEL	-1.64124	-1.33118	-1.65812	-1.54351	-0.911999	-1.12465	-1.01833	0.331371	-0.0387383	0.238364	0.176999	Subunit of the DSC ubiquitin ligase complex; protein of unknown function that localizes to the ER and vacuole lumen; overexpression affects endocytic protein trafficking; ortholog of fission yeast dsc3
YMR074C		DEL	-1.56525	-1.69145	-1.41446	-1.55705	-0.676039	-0.656886	-0.666462	0.253535	0.0964277	0.0625913	0.137518	Protein with homology to human PDCD5; PDCD5 is involved in programmed cell death; N-terminal region forms a conserved triple-helix bundle structure; overexpression promotes H2O2-induced apoptosis; YMR074C is not an essential gene; protein abundance increases in response to DNA replication stress
YKL111C		DAMP	-1.31137	-1.86377	-1.43628	-1.53714	-0.481289	-0.45859	-0.469939	-1.28435	-0.539867	-1.03128	-0.951832	Dubious open reading frame; unlikely to encode a functional protein, based on available experimental and comparative sequence data; not conserved in closely related Saccharomyces species; partially overlaps the verified essential gene ABF1
YIL021W	RPB3	DAMP	-1.3423	-1.60392	-1.54116	-1.49579	-0.65346	0.250557	-0.201452	-1.13593	-1.31966	-0.395336	-0.950309	RNA polymerase II third largest subunit B44; part of central core; similar to prokaryotic alpha subunit
YKR001C	VPS1	DEL	-1.44949	-1.43858	-1.63252	-1.50686	-0.77799	-0.321054	-0.549522	0.461286	0.338692	0.923612	0.57453	Dynamin-like GTPase required for vacuolar sorting; also involved in actin cytoskeleton organization, endocytosis, late Golgi-retention of some proteins, regulation of peroxisome biogenesis
YLR330W	CHS5	DEL	-1.89555	-0.540314	-2.12825	-1.52137	0.0518437	-1.05174	-0.499946	-0.789443	-0.910035	NA	-0.849739	Component of the exomer complex; exomer also contains Csh6p, Bch1p, Bch2p, and Bud7p and is involved in export of selected proteins, such as chitin synthase Chs3p, from the Golgi to the plasma membrane
YBL089W	AVT5	DEL	-1.43227	-1.76007	-1.38649	-1.52628	-0.44672	0.0713571	-0.187681	-0.469719	0.0120214	-0.615652	-0.357783	Putative transporter; member of a family of seven S. cerevisiae genes (AVT1-7) related to vesicular GABA-glycine transporters; AVT5 has a paralog, AVT6, that arose from the whole genome duplication
YGR074W	SMD1	DAMP	-1.15064	-1.43333	-1.87986	-1.48794	-0.0990699	0.210432	0.0556809	-0.503196	-0.532562	-0.444243	-0.493334	Core Sm protein Sm D1; part of heteroheptameric complex (with Smb1p, Smd2p, Smd3p, Sme1p, Smx3p, and Smx2p) that is part of the spliceosomal U1, U2, U4, and U5 snRNPs; relocalizes to the cytosol in response to hypoxia; homolog of human Sm D1; protein abundance increases in response to DNA replication stress
YKL176C	LST4	DEL	-1.35706	-1.67226	-1.49607	-1.50846	-0.594116	-0.392864	-0.49349	-0.811531	-0.430273	-0.194781	-0.478862	Protein possibly involved in a post-Golgi secretory pathway; required for the transport of nitrogen-regulated amino acid permease Gap1p from the Golgi to the cell surface
YKL081W	TEF4	DEL	-1.54054	-1.48361	-1.54985	-1.52467	-0.455033	-0.166796	-0.310915	-1.18238	-0.820604	-0.935279	-0.979421	Gamma subunit of translational elongation factor eEF1B; stimulates the binding of aminoacyl-tRNA (AA-tRNA) to ribosomes by releasing eEF1A (Tef1p/Tef2p) from the ribosomal complex
YHR008C	SOD2	DEL	NA	-1.25944	-1.74261	-1.50102	NA	0.193359	0.193359	2.42581	2.38366	1.91901	2.24283	Mitochondrial manganese superoxide dismutase; protects cells against oxygen toxicity; phosphorylated
YNR045W	PET494	DEL	-0.964104	-0.320228	-3.05131	-1.44521	-0.679896	-0.635604	-0.65775	-0.651375	-0.833466	-0.679851	-0.721564	Mitochondrial translational activator specific for the COX3 mRNA; acts together with Pet54p and Pet122p; located in the mitochondrial inner membrane
YJR104C	SOD1	DEL	-1.8436	-1.68146	-1.33444	-1.61983	-1.48378	-0.405531	-0.944654	0.00353169	-0.402351	-0.561396	-0.320072	Cytosolic copper-zinc superoxide dismutase; detoxifies superoxide and is involved in repressing respiration in the presence of glucose, via stabilization of Yck1p and Yck2p kinases; human ortholog is implicated in ALS (amyotrophic lateral sclerosis); abundance increases under DNA replication stress and during prolonged exposure to boric acid; a fraction is localized to the mitochondrial intermemb…
YER056C	FCY2	DEL	-1.50924	-1.62754	-1.23537	-1.45738	-0.980344	-0.793344	-0.886844	-0.217861	-0.236807	-0.0173587	-0.157342	Purine-cytosine permease; mediates purine (adenine, guanine, and hypoxanthine) and cytosine accumulation; relative distribution to the vacuole increases upon DNA replication stress
YCL050C	APA1	DEL	-1.52655	-1.00004	-1.88414	-1.47024	-0.326092	-0.975815	-0.650953	0.410054	0.0645221	0.594275	0.356284	AP4A phosphorylase; bifunctional diadenosine 5',5'''-P1,P4-tetraphosphate phosphorylase and ADP sulfurylase involved in catabolism of bis(5'-nucleosidyl) tetraphosphates; catalyzes phosphorolysis of dinucleoside oligophosphates, cleaving substrates' alpha/beta-anhydride bond and introducing Pi into the beta-position of the corresponding NDP formed; protein abundance increases under DNA replicatio…
YDR360W	OPI7	DEL	-1.0528	-0.693961	-2.50237	-1.41638	-0.279171	-0.252064	-0.265617	-0.369154	-0.456756	-0.392688	-0.406199	Dubious open reading frame; unlikely to encode a functional protein, based on available experimental and comparative sequence data; partially overlaps verified gene VID21/YDR359C
YIL154C	IMP2'	DEL	-0.577918	-1.36756	-2.49396	-1.47981	-0.362725	-0.302146	-0.332435	0.957602	1.05748	0.107904	0.707661	Transcriptional activator involved in maintenance of ion homeostasis; also involved in protection against DNA damage caused by bleomycin and other oxidants; contains a C-terminal leucine-rich repeat
YML075C	HMG1	DEL	-1.54821	-0.964621	-1.80484	-1.43922	-0.518938	-0.636652	-0.577795	-0.173535	-0.166105	-0.00459018	-0.114743	HMG-CoA reductase; catalyzes the conversion of HMG-CoA to mevalonate, which is a rate-limiting step in sterol biosynthesis; one of two isozymes; localizes to the nuclear envelope; overproduction induces the formation of karmellae; forms foci at the nuclear periphery upon DNA replication stress; HMG1 has a paralog, HMG2, that arose from the whole genome duplication
YBR281C	DUG2	DEL	-1.51482	-1.32704	-1.55658	-1.46615	-0.633102	-0.803087	-0.718095	-0.0151597	-0.0969606	-0.703636	-0.271919	Component of glutamine amidotransferase (GATase II); forms a complex with Dug3p to degrade glutathione (GSH) and other peptides containing a gamma-glu-X bond in an alternative pathway to GSH degradation by gamma-glutamyl transpeptidase (Ecm38p)
YMR203W	TOM40	DAMP	-0.949129	-1.19107	-2.1536	-1.43127	-0.28527	-1.32784	-0.806557	-0.299855	-0.161102	-0.0222974	-0.161085	Component of the TOM (translocase of outer membrane) complex; responsible for recognition and initial import steps for all mitochondrially directed proteins; constitutes the core element of the protein conducting pore; pre-Tom40p is phosphorylated by PKA, which impairs its import into mitochondria under non-respiratory conditions
YCR019W	MAK32	DEL	-1.64266	-0.766953	-1.93143	-1.44701	-0.443986	-1.34231	-0.893148	-0.107271	-0.283087	0.193491	-0.0656223	Protein necessary for stability of L-A dsRNA-containing particles
YGR075C	PRP38	DAMP	-0.443831	-1.1094	NA	-0.776613	-0.670185	NA	-0.670185	-3.25787	-2.49823	-3.48857	-3.08155	Unique component of the U4/U6.U5 tri-snRNP particle; tri-snRNP is required for conformational changes which result in the catalytic activation of the spliceosome; dispensable for spliceosome assembly
YJL204C	RCY1	DEL	-0.775463	-2.23256	NA	-1.50401	-1.72134	-0.554626	-1.13798	-1.18246	-0.173499	-2.17973	-1.17856	F-box protein involved in recycling endocytosed proteins; involved in recycling plasma membrane proteins internalized by endocytosis; localized to sites of polarized growth
YJR022W	LSM8	DAMP	-1.08756	-1.50041	-1.63617	-1.40805	-0.581574	-0.0592517	-0.320413	-0.684305	-1.23691	-0.491692	-0.804304	Lsm (Like Sm) protein; forms heteroheptameric complex (with Lsm2p, Lsm3p, Lsm4p, Lsm5p, Lsm6p, and Lsm7p) that is part of spliceosomal U6 snRNP and is also implicated in processing of pre-tRNA, pre-snoRNA, and pre-rRNA
YKL197C	PEX1	DEL	-1.46582	-0.945515	-1.83152	-1.41429	-0.344899	-0.941723	-0.643311	-0.81078	-0.161272	-1.39222	-0.78809	AAA-peroxin; heterodimerizes with AAA-peroxin Pex6p and participates in the recycling of peroxisomal signal receptor Pex5p from the peroxisomal membrane to the cystosol; induced by oleic acid and upregulated during anaerobiosis
YCL036W	GFD2	DEL	-1.43793	-0.638843	-2.13996	-1.40558	-0.676235	-1.19735	-0.936794	1.16315	0.213102	0.806995	0.727749	Protein of unknown function; identified as a high-copy suppressor of a dbp5 mutation; GFD2 has a paralog, YDR514C, that arose from the whole genome duplication
YPL179W	PPQ1	DEL	-1.29102	-1.49915	-1.40372	-1.39796	-0.170672	-0.0535622	-0.112117	0.0152693	-0.138378	-0.128625	-0.0839113	Protein phosphatase that regulates the mating response; negatively regulates the MAP kinase signaling cascade during mating; member of the serine/threonine phosphatase PP1 family
YCL056C	PEX34	DEL	-1.14964	-0.918415	-2.02918	-1.36574	-0.201453	-0.596502	-0.398978	0.376806	-0.307789	0.533327	0.200781	Protein that regulates peroxisome populations; peroxisomal integral membrane protein; interacts with Pex11p, Pex25p, and Pex27p to control both constitutive peroxisome division and peroxisome morphology and abundance during peroxisome proliferation
YGR057C	LST7	DEL	NA	-1.57779	-0.998266	-1.28803	-0.675801	-0.367322	-0.521561	0.648566	0.213012	0.0451642	0.302247	Protein possibly involved in a post-Golgi secretory pathway; required for the transport of nitrogen-regulated amino acid permease Gap1p from the Golgi to the cell surface
YHL031C	GOS1	DEL	-1.32137	-1.57705	-1.0886	-1.32901	-0.80724	-1.84558	-1.32641	-0.543719	-0.54788	-0.327781	-0.473127	v-SNARE protein involved in Golgi transport; homolog of the mammalian protein GOS-28/GS28
YLR267W	BOP2	DEL	-1.69646	-0.680448	-1.73597	-1.37096	-0.342191	-1.45994	-0.901064	-0.265994	0.0601668	0.923558	0.239244	Protein of unknown function
YJL168C	SET2	DEL	-1.39564	-1.82027	-0.753607	-1.32317	-1.44743	-0.323153	-0.885292	-0.646851	-0.86371	-1.14382	-0.884792	Histone methyltransferase with a role in transcriptional elongation; methylates H3 lysine 36 (H3K36), which suppresses incorporation of acetylated histones and signals for the deacetylation of these histones within transcribed genes; associates with the C-terminal domain(CTD) of Rpo21p; H3K36me3 (trimethylation) requires Spt6p, proline 38 on H3, CTD of Rpo21p, Ctk1p, and C-terminal SRI domain of …
YLR216C	CPR6	DEL	-1.84108	-0.807052	-1.3532	-1.33378	-0.212881	-1.02313	-0.618008	-0.0109335	-0.0201507	1.05294	0.340619	Peptidyl-prolyl cis-trans isomerase (cyclophilin); catalyzes the cis-trans isomerization of peptide bonds N-terminal to proline residues; plays a role in determining prion variants; binds to Hsp82p and contributes to chaperone activity; protein abundance increases in response to DNA replication stress
YJR033C	RAV1	DEL	-1.62458	-1.36731	-0.980238	-1.32404	-0.741879	-0.635428	-0.688654	-0.557851	-0.340737	-0.562018	-0.486869	Subunit of RAVE complex (Rav1p, Rav2p, Skp1p); the RAVE complex promotes assembly of the V-ATPase holoenzyme; required for transport between the early and late endosome/PVC and for localization of TGN membrane proteins; potential Cdc28p substrate
YOL018C	TLG2	DEL	-1.04484	-1.48586	-1.47281	-1.3345	-0.435388	-0.384176	-0.409782	0.04203	-0.0594226	1.26248	0.415029	Syntaxin-like t-SNARE; forms a complex with Tlg1p and Vti1p and mediates fusion of endosome-derived vesicles with the late Golgi; binds Vps45p, which prevents Tlg2p degradation and also facilitates t-SNARE complex formation; homologous to mammalian SNARE protein syntaxin 16 (Sx16)
YBL054W	TOD6	DEL	-1.11136	-1.37835	-1.4558	-1.31517	-0.597966	-0.492269	-0.545117	-0.216213	0.0180337	0.429534	0.0771181	PAC motif binding protein involved in rRNA and ribosome biogenesis; subunit of the RPD3L histone deacetylase complex; Myb-like HTH transcription factor; hypophosphorylated by rapamycin treatment in a Sch9p-dependent manner; TOD6 has a paralog, DOT6, that arose from the whole genome duplication
YGL043W	DST1	DEL	-1.23643	-1.35408	-1.32269	-1.3044	-1.07116	-0.718886	-0.895022	-0.851322	-0.969332	-0.581055	-0.80057	General transcription elongation factor TFIIS; enables RNA polymerase II to read through blocks to elongation by stimulating cleavage of nascent transcripts stalled at transcription arrest sites; maintains RNAPII elongation activity on ribosomal protein genes during conditions of transcriptional stress
YLR060W	FRS1	DAMP	-0.854745	-1.70316	-1.86279	-1.47356	NA	-0.684172	-0.684172	0.70025	0.85484	1.09648	0.883857	Beta subunit of cytoplasmic phenylalanyl-tRNA synthetase; forms a tetramer with Frs2p to generate active enzyme; able to hydrolyze mis-aminoacylated tRNA-Phe, which could contribute to translational quality control
YFR052W	RPN12	DAMP	-0.889006	-1.59761	-1.45213	-1.31291	-0.883943	-0.315469	-0.599706	-0.337101	0.00301708	-0.781055	-0.371713	Subunit of the 19S regulatory particle of the 26S proteasome lid; synthetically lethal with RPT1, which is an ATPase component of the 19S regulatory particle; physically interacts with Nob1p and Rpn3p; protein abundance increases in response to DNA replication stress
YLR362W	STE11	DEL	-0.975465	-1.30332	-1.70271	-1.32716	-0.540162	-0.526581	-0.533371	0.467228	0.284113	-0.119167	0.210725	Signal transducing MEK kinase; involved in pheromone response and pseudohyphal/invasive growth pathways where it phosphorylates Ste7p, and the high osmolarity response pathway, via phosphorylation of Pbs2p; regulated by Ste20p and Ste50p; protein abundance increases in response to DNA replication stress
YOR068C	VAM10	DEL	-1.36565	-1.20008	-1.33043	-1.29872	-0.774873	-0.496346	-0.635609	-0.299566	-0.00837021	-0.521744	-0.27656	Protein involved in vacuole morphogenesis; acts at an early step of homotypic vacuole fusion that is required for vacuole tethering
YHR041C	SRB2	DEL	-2.98488	NA	0.486177	-1.24935	NA	NA	NA	-2.29951	-1.88679	NA	-2.09315	Subunit of the RNA polymerase II mediator complex; associates with core polymerase subunits to form the RNA polymerase II holoenzyme; general transcription factor involved in telomere maintenance
YNL197C	WHI3	DEL	-2.11459	-0.743586	-0.998748	-1.28564	-0.72978	-0.487804	-0.608792	-0.979759	-1.13764	-0.551681	-0.889694	RNA binding protein that sequesters CLN3 mRNA in cytoplasmic foci; acts as a cytoplasmic retention factor for Cdc28p and associated cyclins; regulates cell fate and dose-dependently regulates the critical cell size required for passage through Start; Tpk1p (PKA) mediated phosphorylation (S568) inhibits Whi3p function, decreasing its interaction with CLN3 mRNA; WHI3 has a paralog, WHI4, that arose…
YDL122W	UBP1	DEL	-1.1832	-1.61766	-0.985836	-1.26223	-1.24548	-0.135134	-0.690307	0.361135	0.336757	-0.120728	0.192388	Ubiquitin-specific protease; removes ubiquitin from ubiquitinated proteins; cleaves at the C terminus of ubiquitin fusions irrespective of their size; capable of cleaving polyubiquitin chains
YBR262C	AIM5	DEL	-1.69422	-0.930804	-1.21563	-1.28022	-0.361075	-0.423576	-0.392325	-0.426946	-0.251281	-0.608201	-0.42881	Mitochondrial inner membrane protein; subunit of the mitochondrial inner membrane organizing system (MitOS, MICOS, or MINOS), a scaffold-like structure on the intermembrane space side of the inner membrane which has a role in the maintenance of crista junctions and inner membrane architecture
YOR089C	VPS21	DEL	-1.41877	-1.3207	-1.11422	-1.28457	-1.09653	-0.474273	-0.785402	-0.203925	0.435072	0.0301329	0.0870932	Endosomal Rab family GTPase; required for endocytic transport and sorting of vacuolar hydrolases; required for endosomal localization of the CORVET complex; required with YPT52 for MVB biogenesis and sorting; involved in autophagy and ionic stress tolerance; geranylgeranylation required for membrane association; protein abundance increases in response to DNA replication stress; mammalian Rab5 hom…
YEL037C	RAD23	DEL	-1.19881	-1.21417	-1.41747	-1.27682	-1.09176	-0.389065	-0.740411	0.0140117	0.0162919	0.248769	0.0930243	Protein with ubiquitin-like N terminus; subunit of Nuclear Excision Repair Factor 2 (NEF2) with Rad4p that binds damaged DNA; enhances protein deglycosylation activity of Png1p; also involved, with Rad4p, in ubiquitylated protein turnover
YHL020C	OPI1	DEL	-1.54081	-1.10573	-1.14579	-1.26411	-1.50363	-0.264045	-0.883836	-0.532098	-1.32145	-0.2474	-0.700317	Transcriptional regulator of a variety of genes; phosphorylation by protein kinase A stimulates Opi1p function in negative regulation of phospholipid biosynthetic genes; involved in telomere maintenance; null exhibits disrupted mitochondrial metabolism and low cardiolipin content, strongly correlated with overproduction of inositol
YFL014W	HSP12	DEL	-1.42685	-0.885897	-1.42767	-1.24681	-0.778553	-0.444394	-0.611474	-0.842952	-1.20519	-0.951746	-0.999963	Plasma membrane protein involved in maintaining membrane organization; involved in maintaining organization during stress conditions; induced by heat shock, oxidative stress, osmostress, stationary phase, glucose depletion, oleate and alcohol; protein abundance increased in response to DNA replication stress and dietary restriction; regulated by the HOG and Ras-Pka pathways; required for dietary …
YGL153W	PEX14	DEL	-0.82365	-0.740047	-2.18122	-1.24831	-0.313687	-0.810885	-0.562286	-0.517236	-0.824942	-0.445266	-0.595815	Central component of the peroxisomal protein import machinery; peroxisomal membrane peroxin; interacts with both PTS1 (Pex5p) and PTS2 (Pex7p), peroxisomal matrix protein signal recognition factors and membrane receptor Pex13p
YML094C-A		DEL	-0.931693	-2.20797	-0.676217	-1.27196	-1.0795	-0.625399	-0.85245	-2.16574	-2.03491	-2.39387	-2.19817	Dubious open reading frame; unlikely to encode a functional protein, based on available experimental and comparative sequence data; partially overlaps the verified gene GIM5/YML094W; deletion confers sensitivity to GSAO
YOR275C	RIM20	DEL	-1.27046	-1.33002	-1.21561	-1.27203	-1.39425	-1.75207	-1.57316	-1.1076	-1.17993	-0.00604914	-0.764525	Protein involved in proteolytic activation of Rim101p; part of response to alkaline pH; PalA/AIP1/Alix family member; interaction with the ESCRT-III subunit Snf7p suggests a relationship between pH response and multivesicular body formation
YBR085W	AAC3	DEL	-0.65714	-0.907812	-2.17015	-1.24504	-0.419225	-0.453267	-0.436246	0.656077	0.867346	1.02598	0.849802	Mitochondrial inner membrane ADP/ATP translocator; exchanges cytosolic ADP for mitochondrially synthesized ATP; expressed under anaerobic conditions; similar to Aac1p; has roles in maintenance of viability and in respiration; AAC3 has a paralog, PET9, that arose from the whole genome duplication
YGR077C	PEX8	DEL	-0.749962	-0.746849	-2.20857	-1.23513	-0.674511	-0.433719	-0.554115	-0.324531	-0.555263	-0.448759	-0.442851	Intraperoxisomal organizer of the peroxisomal import machinery; organizes the formation of the importomer complex, bridging the docking complex with the RING finger complex; tightly associated with the lumenal face of the peroxisomal membrane; essential for peroxisome biogenesis; binds PTS1-signal receptor Pex5p, and PTS2-signal receptor Pex7p
YLR337C	VRP1	DEL	-1.64648	-1.23052	-0.876061	-1.25102	-0.902129	-0.391318	-0.646723	-1.45094	-1.09502	-1.55348	-1.36648	Proline-rich actin-associated protein; involved in cytoskeletal organization and cytokinesis; related to mammalian Wiskott-Aldrich syndrome protein (WASP)-interacting protein (WIP)
YCR036W	RBK1	DEL	-1.06273	-1.36533	-1.29028	-1.23944	-1.00343	-1.01126	-1.00735	-0.12176	-0.263462	-0.0358441	-0.140356	Putative ribokinase
YMR075C-A		DEL	-1.24627	-1.20224	-1.20794	-1.21882	-0.52752	-0.648876	-0.588198	-0.626138	-0.260676	-0.327564	-0.404793	Dubious open reading frame; unlikely to encode a functional protein, based on available experimental and comparative sequence data; completely overlaps the verified ORF RCO1/YMR075W
YDR427W	RPN9	DAMP	-0.694046	-1.27376	-1.73962	-1.23581	-0.56537	0.0595527	-0.252909	-0.383428	-0.255152	0.0981546	-0.180142	Non-ATPase regulatory subunit of the 26S proteasome; similar to putative proteasomal subunits in other species; null mutant is temperature sensitive and exhibits cell cycle and proteasome assembly defects; protein abundance increases in response to DNA replication stress; relocalizes to the cytosol in response to hypoxia
YBR238C		DEL	-1.64806	-0.960613	-1.06753	-1.2254	-0.369336	-0.275087	-0.322212	-0.369459	-1.43529	-0.127189	-0.64398	Mitochondrial membrane protein; not required for respiratory growth but causes a synthetic respiratory defect in combination with rmd9 mutations; transcriptionally up-regulated by TOR; deletion increases life span; YBR238C has a paralog, RMD9, that arose from the whole genome duplication
YCL033C	MXR2	DEL	-0.952896	-0.659131	-2.08258	-1.23154	-0.784653	-0.836027	-0.81034	0.161551	-0.4037	-0.700543	-0.314231	Methionine-R-sulfoxide reductase; involved in the response to oxidative stress; protects iron-sulfur clusters from oxidative inactivation along with MXR1; involved in the regulation of lifespan
YKL155C	RSM22	DEL	-1.56162	-0.786674	-1.68551	-1.3446	-0.458302	-1.25322	-0.85576	-1.80437	-2.14909	-3.22331	-2.39226	Mitochondrial ribosomal protein of the small subunit; also predicted to be an S-adenosylmethionine-dependent methyltransferase
YOL044W	PEX15	DEL	-0.578643	-1.2474	-1.89913	-1.24172	-0.828805	-0.751882	-0.790344	0.429003	0.0921924	0.102779	0.207991	Tail-anchored type II integral peroxisomal membrane protein; required for peroxisome biogenesis; cells lacking Pex15p mislocalize peroxisomal matrix proteins to cytosol; overexpression results in impaired peroxisome assembly
YEL038W	UTR4	DEL	-1.21301	-0.688497	-1.77258	-1.22469	-0.437551	-0.562457	-0.500004	-0.340087	-0.317232	-0.299024	-0.318781	Protein with sequence similarity to acireductone synthases; involved in methionine salvage; found in both the cytoplasm and nucleus
YLR328W	NMA1	DEL	-1.17692	-1.14313	-1.33526	-1.21843	-0.587991	-0.788346	-0.688169	0.200554	-0.0633439	-1.18662	-0.349804	Nicotinic acid mononucleotide adenylyltransferase; catalyzes the transfer of the adenylyl moiety of ATP to nicotinamide mononucleotide to form NAD; involved in pathways of NAD biosynthesis, including the de novo, NAD(+) salvage, and nicotinamide riboside salvage pathways; homolog of human NMNAT; NMA1 has a paralog, NMA2, that arose from the whole genome duplication
YNR010W	CSE2	DEL	-1.46008	-1.21899	-0.732387	-1.13715	-0.725651	-0.625465	-0.675558	-0.723705	0.216026	NA	-0.253839	Subunit of the RNA polymerase II mediator complex; associates with core polymerase subunits to form the RNA polymerase II holoenzyme; component of the Middle domain of mediator; required for regulation of RNA polymerase II activity; relocalizes to the cytosol in response to hypoxia
YPR082C	DIB1	DAMP	-0.672828	-1.17456	-1.60155	-1.14965	-0.0558572	-0.108444	-0.0821507	-1.07391	-1.30944	-0.584445	-0.989263	17-kDa component of the U4/U6aU5 tri-snRNP; plays an essential role in pre-mRNA splicing, orthologue of hDIM1, the human U5-specific 15-kDa protein
YIL006W	YIA6	DEL	NA	-1.23138	-0.805049	-1.01821	-0.842014	0.0589866	-0.391514	0.631015	0.27468	1.14943	0.685042	Mitochondrial NAD+ transporter; involved in the transport of NAD+ into the mitochondria (see also YEA6); member of the mitochondrial carrier subfamily; disputed role as a pyruvate transporter; has putative mouse and human orthologs; YIA6 has a paralog, YEA6, that arose from the whole genome duplication
YPR049C	ATG11	DEL	-0.498914	-1.21111	NA	-0.855011	-0.987726	NA	-0.987726	-1.19542	-1.21869	NA	-1.20706	Adapter protein for pexophagy and the Cvt targeting pathway; directs receptor-bound cargo to the phagophore assembly site (PAS) for packaging into vesicles; required for recruiting other proteins to the PAS
YDL100C	GET3	DEL	-1.46648	-0.791554	-1.33741	-1.19848	-0.440568	-0.501724	-0.471146	-0.260908	-0.39646	0.0756174	-0.193917	Guanine nucleotide exchange factor for Gpa1p; amplifies G protein signaling; subunit of the GET complex, which is involved in Golgi to ER trafficking and insertion of proteins into the ER membrane; has low-level ATPase activity; protein abundance increases in response to DNA replication stress
YMR135C	GID8	DEL	-1.34375	-0.661848	-1.62784	-1.21115	-0.0767793	-0.363817	-0.220298	-0.16969	-0.101072	0.168759	-0.0340007	Subunit of GID Complex, binds strongly to central component Vid30p; GID Complex is involved in proteasome-dependent catabolite inactivation of fructose-1,6-bisphosphatase; recruits Rmd5p, Fyv10 and Vid28p to GID Complex; contains LisH, CTLH, and CRA domains that mediate binding to Vid30p (LisH) and Rmd5p and Vid28p (CTLH and CRA); dosage-dependent regulator of START
YPR057W	BRR1	DEL	-1.33523	-1.5626	-1.57872	-1.49218	-0.0772467	-1.55508	-0.816163	-1.26986	-0.786685	0.0608949	-0.665218	snRNP protein component of spliceosomal snRNPs; required for pre-mRNA splicing and snRNP biogenesis; in null mutant newly-synthesized snRNAs are destabilized and 3'-end processing is slowed
YLL040C	VPS13	DEL	-1.0053	-1.40251	-1.18681	-1.19821	-0.77226	-1.02151	-0.896885	1.93898	0.04175	-1.13908	0.280549	Protein involved in prospore membrane morphogenesis; heterooligomeric or homooligomeric complex; peripherally associated with membranes; involved in sporulation, vacuolar protein sorting, prospore membrane formation during sporulatoin, and protein-Golgi retention; homologous to human CHAC and COH1 which are involved in chorea acanthocytosis and Cohen syndrome, respectively
YPL061W	ALD6	DEL	-1.44086	-1.38642	-0.757784	-1.19502	-0.92083	-1.02989	-0.975358	-1.69105	-2.34627	-3.53534	-2.52422	Cytosolic aldehyde dehydrogenase; activated by Mg2+ and utilizes NADP+ as the preferred coenzyme; required for conversion of acetaldehyde to acetate; constitutively expressed; locates to the mitochondrial outer surface upon oxidative stress
YMR026C	PEX12	DEL	-1.53614	-0.529838	-1.48382	-1.18327	-0.539218	NA	-0.539218	0.565975	0.453546	-0.301572	0.239316	C3HC4-type RING-finger peroxin and E3 ubiquitin ligase; required for peroxisome biogenesis and peroxisomal matrix protein import; forms translocation subcomplex with Pex2p and Pex10p; mutations in human homolog cause peroxisomal disorder
YBL046W	PSY4	DEL	-1.16572	-0.935228	-1.41221	-1.17105	-0.464727	-0.44264	-0.453683	0.0439636	0.25588	0.287127	0.195657	Regulatory subunit of protein phosphatase PP4; presence of Psy4p in the PP4 complex (along with catalytic subunit Pph3p and Psy2p) is required for dephosphorylation of the histone variant H2AX, but not for dephosphorylation of Rad53p, during recovery from the DNA damage checkpoint; localization is cell-cycle dependent and regulated by Cdc28p phosphorylation; required for cisplatin resistance; hom…
YMR274C	RCE1	DEL	-0.859984	-1.15404	-1.51548	-1.1765	-0.54304	-0.425746	-0.484393	0.156623	-0.122129	-0.543539	-0.169682	Type II CAAX prenyl protease; involved in the proteolysis and maturation of Ras and the a-factor mating pheromone
YNL145W	MFA2	DEL	-0.914225	-1.31107	-1.25493	-1.16008	-0.717939	-0.707521	-0.71273	0.142407	-0.164855	-0.583158	-0.201869	Mating pheromone a-factor; made by a cells; interacts with alpha cells to induce cell cycle arrest and other responses leading to mating; biogenesis involves C-terminal modification, N-terminal proteolysis, and export; also encoded by MFA1
YIR017C	MET28	DEL	-1.47267	-0.776677	-1.14414	-1.13116	-0.140518	-0.230447	-0.185483	0.503133	0.48935	0.475631	0.489371	bZIP transcriptional activator in the Cbf1p-Met4p-Met28p complex; participates in the regulation of sulfur metabolism
YOR233W	KIN4	DEL	-0.85234	-0.723657	-1.90145	-1.15915	-0.159593	-0.455732	-0.307662	-0.154144	-0.358943	-0.192794	-0.235293	Serine/threonine protein kinase; inhibits the mitotic exit network (MEN) when the spindle position checkpoint is activated; localized asymmetrically to mother cell cortex, spindle pole body and bud neck; KIN4 has a paralog, FRK1, that arose from the whole genome duplication
YIL076W	SEC28	DEL	-1.08279	-0.474974	-1.86404	-1.1406	-0.0394621	-0.650619	-0.345041	0.0688919	0.027286	-0.327462	-0.0770947	Epsilon-COP subunit of the coatomer; regulates retrograde Golgi-to-ER protein traffic; stabilizes Cop1p, the alpha-COP and the coatomer complex; non-essential for cell growth; protein abundance increases in response to DNA replication stress
YBL027W	RPL19B	DEL	-1.50338	-0.867262	-1.12876	-1.16647	0.20079	-0.0090513	0.0958692	-0.811064	-0.173245	-0.8656	-0.616636	Ribosomal 60S subunit protein L19B; rpl19a and rpl19b single null mutations result in slow growth, while the double null mutation is lethal; homologous to mammalian ribosomal protein L19, no bacterial homolog; RPL19B has a paralog, RPL19A, that arose from the whole genome duplication
YFL038C	YPT1	DAMP	-1.02766	-0.830817	-1.54021	-1.1329	-0.656427	-0.52467	-0.590548	-0.0014922	0.0279976	0.42756	0.151355	Rab family GTPase; involved in the ER-to-Golgi step of the secretory pathway; complex formation with the Rab escort protein Mrs6p is required for prenylation of Ypt1p by protein geranylgeranyltransferase type II (Bet2p-Bet4p); binds to unspliced HAC1 mRNA; regulates unfolded protein response (UPR) by promoting the decay of HAC1 RNA
YMR010W		DEL	-0.930458	-1.38401	-1.12918	-1.14788	-0.470667	-0.682632	-0.576649	0.183386	-0.188305	0.204401	0.0664939	Putative protein of unknown function; green fluorescent protein (GFP)-fusion protein localizes to the cytoplasm; YMR010W is not an essential gene; YMR010W mRNA is transcribed with ADI1
YMR079W	SEC14	DAMP	-0.546234	-1.14425	-1.64891	-1.11313	-0.297376	0.0481884	-0.124594	-0.242518	-0.0703666	0.352914	0.013343	Phosphatidylinositol/phosphatidylcholine transfer protein; involved in regulating PtdIns, PtdCho, and ceramide metabolism, products of which regulate intracellular transport and UPR; has a role in localization of lipid raft proteins; functionally homologous to mammalian PITPs; SEC14 has a paralog, YKL091C, that arose from the whole genome duplication
YPR100W	MRPL51	DEL	-0.942251	-1.0724	-1.40248	-1.13904	-0.497299	-1.70608	-1.10169	-0.550625	-1.0069	-0.526881	-0.694801	Mitochondrial ribosomal protein of the large subunit
YKR047W		DEL	-1.19413	-0.789291	-1.31974	-1.10105	-0.208402	-0.722297	-0.46535	-0.0580814	-0.238067	0.277552	-0.00619901	Dubious open reading frame; unlikely to encode a functional protein, based on available experimental and comparative sequence data; partially overlaps the verified gene NAP1
YPL139C	UME1	DEL	NA	-0.643618	-1.70507	-1.17434	NA	NA	NA	1.72218	NA	0.380902	1.05154	Component of both the Rpd3S and Rpd3L histone deacetylase complexes; negative regulator of meiosis; required for repression of a subset of meiotic genes during vegetative growth, binding of histone deacetylase Rpd3p required for activity, contains a NEE box and a WD repeat motif; homologous with Wtm1p; UME1 has a paralog, WTM2, that arose from the whole genome duplication
YOR371C	GPB1	DEL	-0.778475	-0.869113	-1.74341	-1.13033	-0.596915	-0.120982	-0.358949	0.718283	0.679363	1.97645	1.1247	Multistep regulator of cAMP-PKA signaling; inhibits PKA downstream of Gpa2p and Cyr1p, thereby increasing cAMP dependency; promotes ubiquitin-dependent proteolysis of Ira2p; regulated by G-alpha protein Gpa2p; GPB1 has a paralog, GPB2, that arose from the whole genome duplication
YNL143C		DEL	-1.07869	-1.2324	-1.04305	-1.11805	-0.607256	-0.663829	-0.635543	0.413897	0.378804	0.248176	0.346959	Protein of unknown function; expressed at both mRNA and protein levels
YML009W-B		DEL	-1.84898	-1.48783	0.0675048	-1.08977	-0.327692	0.0355829	-0.146054	-1.00135	-1.10496	-0.203181	-0.769829	Dubious open reading frame; unlikely to encode a functional protein, based on available experimental and comparative sequence data; deletion mutation confers an increase in Ty1 transposition
YEL009C	GCN4	DEL	-1.03978	-1.49793	-0.928355	-1.15536	-0.610951	-0.260971	-0.435961	0.840839	0.409997	0.154126	0.468321	bZIP transcriptional activator of amino acid biosynthetic genes; activator responds to amino acid starvation; expression is tightly regulated at both the transcriptional and translational levels
YKR019C	IRS4	DEL	-1.03985	-1.35259	-0.963126	-1.11852	-0.419296	-0.565181	-0.492239	-0.102297	-0.167721	-0.62359	-0.297869	EH domain-containing protein; involved in regulating phosphatidylinositol 4,5-bisphosphate levels and autophagy; Irs4p and Tax4p bind and activate the PtdIns phosphatase Inp51p; Irs4p and Tax4p are involved in localizing Atg17p to the PAS; IRS4 has a paralog, TAX4, that arose from the whole genome duplication
YPL062W		DEL	-1.35815	-0.814633	-1.17955	-1.11745	-0.805338	-0.685911	-0.745625	-1.68539	-1.76541	-1.36103	-1.60394	Dubious open reading frame; unlikely to encode a functional protein, based on available experimental and comparative sequence data; YPL062W is not an essential gene; homozygous diploid mutant shows a decrease in glycogen accumulation
YLL030C	RRT7	DEL	-0.293419	-1.26051	-1.72988	-1.0946	-0.201661	-0.109439	-0.15555	1.01983	0.767564	0.869519	0.885638	Protein of unknown function; identified in a screen for mutants with increased levels of rDNA transcription; dubious open reading frame unlikely to encode a protein, based on available experimental and comparative sequence data
YML128C	MSC1	DEL	-1.4837	-1.04045	-0.825755	-1.11664	-0.275944	-0.678088	-0.477016	-2.28022	-1.83545	-2.19851	-2.10473	Protein of unknown function; mutant is defective in directing meiotic recombination events to homologous chromatids; the authentic, non-tagged protein is detected in highly purified mitochondria and is phosphorylated
YLR191W	PEX13	DEL	-0.887752	-0.740776	-1.66961	-1.09938	-0.641286	-0.806483	-0.723885	-0.288767	0.0355102	-0.101621	-0.118292	Integral peroxisomal membrane protein; required for translocation of peroxisomal matrix proteins; interacts with the PTS1 signal recognition factor Pex5p and the PTS2 signal recognition factor Pex7p; forms a complex with Pex14p and Pex17p
YOR164C	GET4	DEL	-0.742198	-0.732434	-1.80998	-1.09487	-0.599357	-0.320541	-0.459949	0.270523	-0.183291	-0.0294936	0.0192463	Protein involved in inserting tail-anchored proteins into ER membranes; forms a complex with Mdy2p; highly conserved across species and homologous to human gene C7orf20
YOR123C	LEO1	DEL	-1.32161	-1.37496	-0.630598	-1.10906	-0.491009	0.209233	-0.140888	-1.00746	-0.63763	-1.14411	-0.929734	Component of the Paf1 complex; which associates with RNA polymerase II and is involved in histone methylation; plays a role in regulating Ty1 transposition; involved in transcription elongation as demonstrated by the G-less-based run-on (GLRO) assay
YOR194C	TOA1	DAMP	-0.483584	-1.08557	-1.67644	-1.08186	-0.41635	0.125373	-0.145489	-0.536023	-0.384044	-0.263603	-0.394557	TFIIA large subunit; involved in transcriptional activation, acts as antirepressor or as coactivator; homologous to largest and second largest subunits of human and Drosophila TFIIA
YLR218C	COA4	DEL	-0.851014	-1.35711	-1.03065	-1.07959	-0.561158	-0.423514	-0.492336	0.347152	1.09591	-0.625905	0.272385	Twin Cx(9)C protein involved in cytochrome c oxidase organization; organization includes assembly or stability; localizes to the mitochondrial intermembrane space via the Mia40p-Erv1p system; interacts genetically with CYC1 and with cytochrome c oxidase assembly factors
YLR401C	DUS3	DEL	-1.1948	-0.660646	-1.38217	-1.07921	0.0640628	-2.36066	-1.1483	-0.534542	-0.375149	-0.250036	-0.386576	Dihydrouridine synthase; member of a widespread family of conserved proteins including Smm1p, Dus1p, and Dus4p; contains a consensus oleate response element (ORE) in its promoter region; forms nuclear foci upon DNA replication stress
YDL025C	RTK1	DEL	-0.895656	-0.863598	-1.40547	-1.05491	-0.24388	-0.259803	-0.251841	0.124746	0.0353312	0.32728	0.162452	Putative protein kinase, potentially phosphorylated by Cdc28p; interacts with ribosome biogenesis factors, Cka2, Gus1 and Arc1; protein abundance increases in response to DNA replication stress
YIL112W	HOS4	DEL	-1.03471	-0.836411	-1.26213	-1.04442	-0.13343	0.173313	0.0199411	-0.460728	-0.713704	-0.85927	-0.677901	Subunit of the Set3 complex; complex is a meiotic-specific repressor of sporulation specific genes that contains deacetylase activity; potential Cdc28p substrate
YJL130C	URA2	DEL	-0.78343	-1.30898	-1.07769	-1.0567	-0.713516	-0.377866	-0.545691	0.182951	-0.109137	0.1326	0.0688048	Carbamoylphosphate synthetase-aspartate transcarbamylase; catalyzes the first two enzymatic steps in the de novo biosynthesis of pyrimidines; both activities are subject to feedback inhibition by UTP; CPSase is short for carbamoylphosphate synthetase and ATCase is short for aspartate transcarbamylase
YIL075C	RPN2	DAMP	-0.62232	-1.42383	-1.12863	-1.05826	-0.582324	-0.58169	-0.582007	-0.0819635	-0.0948843	-0.741413	-0.306087	Subunit of the 26S proteasome; substrate of the N-acetyltransferase Nat1p; protein abundance increases in response to DNA replication stress
YER084W		DEL	-0.799753	-0.914736	-1.53906	-1.08452	-0.390945	-0.0127308	-0.201838	0.979527	0.482282	0.164982	0.542264	Protein of unknown function; expressed at both mRNA and protein levels
YAL039C	CYC3	DEL	-1.33233	-0.603322	-2.03764	-1.32443	-0.646346	-1.12288	-0.884611	-0.814039	-0.343969	NA	-0.579004	Cytochrome c heme lyase (holocytochrome c synthase); attaches heme to apo-cytochrome c (Cyc1p or Cyc7p) in the mitochondrial intermembrane space; human ortholog may have a role in microphthalmia with linear skin defects (MLS)
YDL137W	ARF2	DEL	-0.886907	-0.995238	-1.23817	-1.0401	-0.818344	-0.215079	-0.516712	0.209573	0.00650909	0.19146	0.135848	ADP-ribosylation factor; GTPase of the Ras superfamily involved in regulation of coated formation vesicles in intracellular trafficking within the Golgi; ARF2 has a paralog, ARF1, that arose from the whole genome duplication
YOR037W	CYC2	DEL	-1.2807	-0.676875	-1.15212	-1.03657	-0.429647	-0.711444	-0.570545	-0.672261	-0.86494	-0.430341	-0.655847	Mitochondrial peripheral inner membrane protein; contains a FAD cofactor in a domain exposed in the intermembrane space; exhibits redox activity in vitro; likely participates in ligation of heme to acytochromes c and c1 (Cyc1p and Cyt1p)
YMR263W	SAP30	DEL	-1.57877	-1.3951	-0.199348	-1.05774	-1.29307	-0.779492	-1.03628	-1.40221	-1.94083	-1.43854	-1.59386	Component of Rpd3L histone deacetylase complex; involved in silencing at telomeres, rDNA, and silent mating-type loci; involved in telomere maintenance
YHR012W	VPS29	DEL	-0.754157	-0.805368	-1.4683	-1.00928	-0.334948	-0.263386	-0.299167	-0.169665	0.661752	0.708815	0.400301	Subunit of the membrane-associated retromer complex; endosomal protein; essential for endosome-to-Golgi retrograde transport; forms a subcomplex with Vps35p and Vps26p that selects cargo proteins for endosome-to-Golgi retrieval
YPR176C	BET2	DAMP	-0.699274	-0.958362	-1.44626	-1.03463	-0.38477	-0.648891	-0.516831	-1.01818	-1.26374	-1.15819	-1.1467	Beta subunit of Type II geranylgeranyltransferase; required for vesicular transport between the endoplasmic reticulum and the Golgi; provides a membrane attachment moiety to Rab-like proteins Ypt1p and Sec4p
YNL057W		DEL	-1.15148	-1.01818	-0.91857	-1.02941	-0.546241	-0.452485	-0.499363	-0.00538936	0.0920487	0.610852	0.232504	Dubious open reading frame; unlikely to encode a functional protein, based on available experimental and comparative sequence data
YLR217W		DEL	-1.21835	-0.410935	-1.40525	-1.01151	-0.252265	-0.615675	-0.43397	-0.000100188	-0.147021	-0.390963	-0.179362	Dubious open reading frame; unlikely to encode a functional protein, based on available experimental and comparative sequence data; partially overlaps the verified gene CPR6
YPL120W	VPS30	DEL	-1.13504	-1.05298	-0.844925	-1.01098	-0.726068	-0.414251	-0.570159	0.0187324	0.206453	0.178269	0.134485	Subunit of phosphatidylinositol (PtdIns) 3-kinase complexes I and II; Complex I is essential in autophagy and Complex II is required for vacuolar protein sorting; required for overflow degradation of misfolded proteins when ERAD is saturated; C-terminus has a novel globular fold that is essential for autophagy through the targeting of the PI3-kinase complex I to the pre-autophagosomal structure; …
YDL070W	BDF2	DEL	-1.1108	-0.792512	-1.58543	-1.16292	-0.431789	-0.227212	-0.3295	-0.132452	-0.0274694	0.717268	0.185782	Protein involved in transcription initiation; acts at TATA-containing promoters; associates with the basal transcription factor TFIID; contains two bromodomains; corresponds to the C-terminal region of mammalian TAF1; redundant with Bdf1p; protein abundance increases in response to DNA replication stress; BDF2 has a paralog, BDF1, that arose from the whole genome duplication
YNL122C		DEL	-1.03878	-1.0264	-0.985883	-1.01702	-0.813911	-0.0595276	-0.43672	-0.123542	-0.161806	0.201921	-0.0278088	Putative protein of unknown function; green fluorescent protein (GFP)-fusion protein localizes to mitochondria; YNL122C is not an essential gene
YLL029W	FRA1	DEL	NA	-0.967074	-0.876945	-0.922009	-0.62847	0.0454737	-0.291498	2.82191	2.34083	1.04168	2.06814	Protein involved in negative regulation of iron regulon transcription; forms an iron independent complex with Fra2p, Grx3p, and Grx4p; cytosolic; mutant fails to repress transcription of iron regulon and is defective in spore formation
YLL018C-A	COX19	DEL	-1.67125	-0.650922	-1.44617	-1.25611	-0.705414	-0.469786	-0.5876	-0.153607	0.0176061	0.810372	0.224791	Protein required for cytochrome c oxidase assembly; located in the cytosol and mitochondrial intermembrane space; putative copper metallochaperone that delivers copper to cytochrome c oxidase; contains twin cysteine-x9-cysteine motifs
YOR344C	TYE7	DEL	-0.413459	-0.871721	-1.60551	-0.963565	-0.513583	0.058821	-0.227381	-0.264473	0.869203	-0.0118428	0.197629	Serine-rich protein that contains a bHLH DNA binding motif; binds E-boxes of glycolytic genes and contributes to their activation; may function as a transcriptional activator in Ty1-mediated gene expression; bHLH stands for basic-helix-loop-helix
YDR136C	VPS61	DEL	-0.0119408	-1.3438	NA	-0.67787	-1.25833	NA	-1.25833	-3.3635	-1.56123	-3.91356	-2.9461	Dubious open reading frame; unlikely to encode a functional protein, based on available experimental and comparative sequence data; not conserved in closely related Saccharomyces species; 4% of ORF overlaps the verified gene RGP1; deletion causes a vacuolar protein sorting defect
YBR278W	DPB3	DEL	-0.874949	-1.30168	-0.856347	-1.01099	-0.322959	-0.104631	-0.213795	0.377466	0.0277712	-0.47963	-0.0247976	Third-largest subunit of DNA polymerase II (DNA polymerase epsilon); required to maintain fidelity of chromosomal replication and also for inheritance of telomeric silencing; stabilizes the interaction of Pol epsilon with primer-template DNA, positively affecting the processivity of the polymerase and exonuclease activities of Pol epsilon; mRNA abundance peaks at the G1/S boundary of the cell cyc…
YNL003C	PET8	DEL	-0.743607	-1.17128	0.173223	-0.580555	-0.247682	-0.563946	-0.405814	-1.32035	-1.43012	NA	-1.37523	S-adenosylmethionine transporter of the mitochondrial inner membrane; member of the mitochondrial carrier family; required for biotin biosynthesis and respiratory growth
YER089C	PTC2	DEL	-0.902872	-0.874762	-1.28585	-1.02116	-0.220088	-0.149755	-0.184921	0.503166	0.197853	0.277077	0.326032	Type 2C protein phosphatase (PP2C); dephosphorylates Hog1p to limit maximal osmostress induced kinase activity; dephosphorylates Ire1p to downregulate the unfolded protein response; dephosphorylates Cdc28p; inactivates the DNA damage checkpoint; PTC2 has a paralog, PTC3, that arose from the whole genome duplication
YOR184W	SER1	DEL	-0.3784	-2.11176	-0.538086	-1.00942	-0.52736	0.498717	-0.0143213	1.5076	0.324645	1.40407	1.07877	3-phosphoserine aminotransferase; catalyzes the formation of phosphoserine from 3-phosphohydroxypyruvate, required for serine and glycine biosynthesis; regulated by the general control of amino acid biosynthesis mediated by Gcn4p; protein abundance increases in response to DNA replication stress
YPL265W	DIP5	DEL	-0.992685	-0.9715	-0.89047	-0.951552	-0.472253	-0.613829	-0.543041	0.196275	0.175125	0.255763	0.209054	Dicarboxylic amino acid permease; mediates high-affinity and high-capacity transport of L-glutamate and L-aspartate; also a transporter for Gln, Asn, Ser, Ala, and Gly; relocalizes from plasma membrane to vacuole upon DNA replication stress
YGL071W	AFT1	DEL	-1.05407	-1.26241	NA	-1.15824	-0.61534	NA	-0.61534	-3.12202	-1.6052	-2.89697	-2.5414	Transcription factor involved in iron utilization and homeostasis; binds consensus site PyPuCACCCPu and activates transcription in response to changes in iron availability; in iron-replete conditions localization is regulated by Grx3p, Grx4p, and Fra2p, and promoter binding is negatively regulated via Grx3p-Grx4p binding; AFT1 has a paralog, AFT2, that arose from the whole genome duplication; rel…
YDR486C	VPS60	DEL	NA	-1.00802	-0.968344	-0.98818	-0.344696	-0.0093637	-0.17703	0.70296	1.01457	0.597503	0.771676	Protein involved in late endosome to vacuole transport; cytoplasmic and vacuolar membrane protein; required for normal filament maturation during pseudohyphal growth; may function in targeting cargo proteins for degradation; interacts with Vta1p
YGL137W	SEC27	DAMP	-0.795448	-1.16051	-1.13538	-1.03044	-0.62338	-0.430868	-0.527124	-0.430684	-0.65717	-0.681577	-0.58981	Essential beta'-coat protein of the COPI coatomer; involved in ER-to-Golgi and Golgi-to-ER transport; contains WD40 domains that mediate cargo selective interactions; 45% sequence identity to mammalian beta'-COP
YJL172W	CPS1	DEL	-1.12432	-0.748188	-1.12105	-0.997851	-1.15303	-1.20996	-1.18149	0.0439743	0.250355	0.488762	0.26103	Vacuolar carboxypeptidase S; expression is induced under low-nitrogen conditions
YML022W	APT1	DEL	-1.06162	-0.471177	-1.46529	-0.999361	-0.110119	-1.50517	-0.807642	-1.44789	-0.48706	-1.42673	-1.12056	Adenine phosphoribosyltransferase; catalyzes the formation of AMP from adenine and 5-phosphoribosylpyrophosphate; involved in the salvage pathway of purine nucleotide biosynthesis; APT1 has a paralog, APT2, that arose from the whole genome duplication
YGR133W	PEX4	DEL	-1.09879	-0.399945	-1.50133	-1.00002	0.0219697	-0.665176	-0.321603	-0.619317	-0.833649	0.208761	-0.414735	Peroxisomal ubiquitin conjugating enzyme; required for peroxisomal matrix protein import and peroxisome biogenesis
YLR067C	PET309	DEL	-1.03853	-0.841357	-1.06743	-0.982437	-0.474661	-1.37375	-0.924204	-0.32504	-0.750182	0.329459	-0.248588	Specific translational activator for the COX1 mRNA; also influences stability of intron-containing COX1 primary transcripts; localizes to the mitochondrial inner membrane; contains seven pentatricopeptide repeats (PPRs)
YIL099W	SGA1	DEL	-0.975067	-0.708009	-1.36702	-1.0167	0.0422105	-0.382417	-0.170103	0.150539	0.341797	-0.274331	0.0726683	Intracellular sporulation-specific glucoamylase; involved in glycogen degradation; induced during starvation of a/a diploids late in sporulation, but dispensable for sporulation
YKL174C	TPO5	DEL	-0.789998	-0.915648	-1.32053	-1.00873	-0.545521	0.0557974	-0.244862	0.796016	0.328579	-0.219763	0.301611	Protein involved in excretion of putrescine and spermidine; putative polyamine transporter in the Golgi or post-Golgi vesicles
YOR226C	ISU2	DEL	-1.15643	-0.6416	-1.2122	-1.00341	-0.546314	-0.476323	-0.511318	-0.207104	-0.385635	-0.725782	-0.439507	Protein required for synthesis of iron-sulfur proteins; localized to the mitochondrial matrix; performs a scaffolding function in mitochondria during Fe/S cluster assembly; involved in Fe-S cluster assembly for both mitochondrial and cytosolic proteins; isu1 isu2 double mutant is inviable; protein abundance increases in response to DNA replication stress; evolutionarily conserved; ISU2 has a para…
YGR122W		DEL	-1.461	-0.913339	-1.56344	-1.31259	-1.02065	-0.582469	-0.801562	-0.317461	-0.851417	-0.373821	-0.514233	Protein that may be involved in pH regulation; probable ortholog of A. nidulans PalC, which is involved in pH regulation and binds to the ESCRT-III complex; null mutant does not properly process Rim101p and has decreased resistance to rapamycin; GFP-fusion protein is cytoplasmic; relative distribution to cytoplasm increases upon DNA replication stress
YNL329C	PEX6	DEL	-1.33088	-0.585639	-1.02955	-0.982021	-0.231536	-0.972683	-0.60211	-0.831046	-1.24249	NA	-1.03677	AAA-peroxin; heterodimerizes with AAA-peroxin Pex1p and participates in the recycling of peroxisomal signal receptor Pex5p from the peroxisomal membrane to the cystosol
YDL145C	COP1	DAMP	-0.694408	-0.524276	-1.78462	-1.0011	-0.210205	-0.306647	-0.258426	0.0127188	-0.95751	-0.408481	-0.451091	Alpha subunit of COPI vesicle coatomer complex; complex surrounds transport vesicles in the early secretory pathway
YGL035C	MIG1	DEL	-1.06569	-0.696038	-1.1412	-0.967644	-0.333967	-0.372109	-0.353038	0.0179069	-0.329497	-0.0717798	-0.12779	Transcription factor involved in glucose repression; sequence specific DNA binding protein containing two Cys2His2 zinc finger motifs; regulated by the SNF1 kinase and the GLC7 phosphatase; regulates filamentous growth along with Mig2p in response to glucose depletion
YGL020C	GET1	DEL	NA	-0.424992	-1.9602	-1.1926	-0.503355	-1.66833	-1.08584	0.197288	0.383314	0.971696	0.517433	Subunit of the GET complex; involved in insertion of proteins into the ER membrane; required for the retrieval of HDEL proteins from the Golgi to the ER in an ERD2 dependent fashion and for normal mitochondrial morphology and inheritance
YOR175C	ALE1	DEL	-0.736197	-1.11422	-1.17008	-1.00683	-0.0138194	-1.52979	-0.771802	0.0652178	0.408609	-0.40687	0.0223191	Broad-specificity lysophospholipid acyltransferase; part of MBOAT family of membrane-bound O-acyltransferases; key component of Lands cycle; may have role in fatty acid exchange at sn-2 position of mature glycerophospholipids
YPR034W	ARP7	DAMP	-1.58075	-0.891883	-0.416641	-0.963091	-0.023956	NA	-0.023956	-0.0786386	0.550133	NA	0.235747	Component of both the SWI/SNF and RSC chromatin remodeling complexes; actin-related protein involved in transcriptional regulation
YMR075W	RCO1	DEL	-1.1056	-0.854535	-1.00361	-0.987916	-0.593736	-0.325729	-0.459733	-0.420578	-0.0722242	-0.583424	-0.358742	Essential component of the Rpd3S histone deacetylase complex; interacts with Eaf3p
YDR103W	STE5	DEL	-0.702094	-1.10425	-1.1096	-0.971982	-0.39736	-0.174434	-0.285897	0.925848	0.306425	0.219668	0.48398	Pheromone-responsive MAPK scaffold protein; couples activation of the G-protein-coupled pheromone receptor to MAPK activation; intramolecular interaction of PH and VWA domains blocks activation of assembled signaling cascade components (Ste11p, Ste7p and Fus3p) under basal conditions; Gbeta-gamma (Ste4p-Ste18p)-dependent docking at the plasma membrane and binding of PI(4,5)P2 by the PH domain rel…
YOR308C	SNU66	DEL	-1.02416	-1.19984	-0.729032	-0.984347	-0.632345	-0.922142	-0.777244	0.0556306	-0.142562	-0.0502531	-0.0457283	Component of the U4/U6.U5 snRNP complex; involved in pre-mRNA splicing via spliceosome; also required for pre-5S rRNA processing and may act in concert with Rnh70p; has homology to human SART-1
YMR106C	YKU80	DEL	-0.648912	-0.866653	-1.4382	-0.984587	-0.0819958	-1.41883	-0.750411	-0.47679	0.750942	-0.0717038	0.0674825	Subunit of the telomeric Ku complex (Yku70p-Yku80p); involved in telomere length maintenance, structure and telomere position effect; required for localization of telomerase ribonucleoprotein via interaction with the TLC1 guide RNA; relocates to sites of double-strand cleavage to promote nonhomologous end joining during DSB repair
YJR009C	TDH2	DEL	-0.78985	-1.13949	-1.02097	-0.983437	0.295285	-0.491474	-0.0980943	0.0952319	0.100781	0.122417	0.106143	Glyceraldehyde-3-phosphate dehydrogenase (GAPDH), isozyme 2; involved in glycolysis and gluconeogenesis; tetramer that catalyzes reaction of glyceraldehyde-3-phosphate to 1,3 bis-phosphoglycerate; detected in cytoplasm and cell wall; protein abundance increases in response to DNA replication stress; GAPDH-derived antimicrobial peptides are active against a wide variety of wine-related yeasts and …
YLL009C	COX17	DEL	-1.32598	-0.560643	-1.03514	-0.973919	-0.747439	-1.85187	-1.29965	-0.466268	-1.2021	-1.64998	-1.10612	Copper metallochaperone that transfers copper to Sco1p and Cox11p; eventual delivery to cytochrome c oxidase; contains twin cysteine-x9-cysteine motifs
YJR050W	ISY1	DEL	-1.12987	-0.535964	-1.28093	-0.982254	-0.168797	-0.456587	-0.312692	0.458925	0.383643	-0.277107	0.188487	Member of the NineTeen Complex (NTC); NTC contains Prp19p and stabilizes U6 snRNA in catalytic forms of spliceosome containing U2, U5, and U6 snRNAs; interacts with Prp16p to modulate splicing fidelity; isy1 syf2 cells have defective spindles
YDR029W		DEL	-2.18829	NA	-0.643859	-1.41607	-0.321423	-0.26987	-0.295647	1.74881	NA	1.71513	1.73197	Dubious open reading frame; unlikely to encode a functional protein, based on available experimental and comparative sequence data
YEL012W	UBC8	DEL	-1.15916	-0.425359	-1.28962	-0.958045	-0.141565	-0.444878	-0.293222	-0.224962	-0.04017	-0.742679	-0.335937	Ubiquitin-conjugating enzyme that regulates gluconeogenesis; negatively regulates gluconeogenesis by mediating the glucose-induced ubiquitination of fructose-1,6-bisphosphatase (FBPase); cytoplasmic enzyme that catalyzes the ubiquitination of histones in vitro
YDR108W	TRS85	DEL	-0.42531	-0.966596	-1.29832	-0.896741	-0.490298	-0.512153	-0.501225	-0.0600868	0.746049	0.38358	0.356514	Subunit of TRAPPIII (transport protein particle); TRAPPIII is a multimeric guanine nucleotide-exchange factor for Ypt1p, required for membrane expansion during autophagy and the CVT pathway; directs Ypt1p to the PAS; late post-replication meiotic role
YKR059W	TIF1	DEL	-0.811748	-0.0697356	-1.80277	-0.894752	-0.122868	-0.159325	-0.141097	1.33457	0.633351	0.753056	0.906991	Translation initiation factor eIF4A; DEA(D/H)-box RNA helicase that couples ATPase activity to RNA binding and unwinding; forms a dumbbell structure of two compact domains connected by a linker; interacts with eIF4G; protein abundance increases in response to DNA replication stress; TIF1 has a paralog, TIF2, that arose from the whole genome duplication
YDR426C		DEL	-1.08344	-0.858154	-0.968751	-0.970116	-0.519861	-0.0285544	-0.274208	-0.0305832	0.153798	0.409026	0.177413	Dubious open reading frame; unlikely to encode a functional protein, based on available experimental and comparative sequence data; partially overlaps the verified ORF SNX41
YKL121W	DGR2	DEL	-0.999061	-0.410176	-1.46817	-0.959135	-0.548262	-1.10527	-0.826767	-0.687818	-1.16262	-0.0513404	-0.633925	Protein of unknown function; null mutant is resistant to 2-deoxy-D-glucose and displays abnormally elongated buds; DGR2 has a paralog, YMR102C, that arose from the whole genome duplication
YBL007C	SLA1	DEL	-1.47737	-0.369348	-0.938332	-0.92835	0.141058	0.106063	0.12356	-0.0915982	-0.35087	-0.798723	-0.41373	Cytoskeletal protein binding protein; required for assembly of the cortical actin cytoskeleton; interacts with proteins regulating actin dynamics and proteins required for endocytosis; found in the nucleus and cell cortex; has 3 SH3 domains
YML048W	GSF2	DEL	-0.899221	-0.707452	-1.29288	-0.966517	-0.257959	-0.0589569	-0.158458	0.270466	0.416904	0.0678705	0.251747	Endoplasmic reticulum (ER) localized integral membrane protein; may promote secretion of certain hexose transporters, including Gal2p; involved in glucose-dependent repression
YLR442C	SIR3	DEL	-0.764949	-0.890157	-1.24252	-0.965875	-0.195696	-0.117943	-0.156819	0.15988	0.307759	0.511947	0.326529	Silencing protein; interacts with Sir2p and Sir4p, and histone H3 and H4 tails, to establish a transcriptionally silent chromatin state; required for spreading of silenced chromatin; recruited to chromatin through interaction with Rap1p; SIR3 has a paralog, ORC1, that arose from the whole genome duplication
YCR024C	SLM5	DEL	-1.91977	-0.662002	-0.288712	-0.956829	0.365578	-0.664472	-0.149447	-2.93907	-2.49596	NA	-2.71752	Mitochondrial asparaginyl-tRNA synthetase
YMR284W	YKU70	DEL	-0.44365	-0.792005	-1.62657	-0.954076	0.116513	-0.489943	-0.186715	-0.104436	0.47556	0.0358911	0.135672	Subunit of the telomeric Ku complex (Yku70p-Yku80p); involved in telomere length maintenance, structure and telomere position effect; required for localization of telomerase ribonucleoprotein to nucleus via interaction with the TLC1 guide RNA; relocates to sites of double-strand cleavage to promote nonhomologous end joining during DSB repair
YKL054C	DEF1	DEL	-1.05546	-1.0806	-1.79423	-1.31009	-1.87178	NA	-1.87178	-1.87291	-1.80822	-1.12474	-1.60196	RNAPII degradation factor; forms a complex with Rad26p in chromatin, enables ubiquitination and proteolysis of RNAPII present in an elongation complex; mutant is deficient in Zip1p loading onto chromosomes during meiosis
YJR048W	CYC1	DEL	-1.05778	-0.614898	-1.15123	-0.941305	-0.187061	-0.556159	-0.37161	-0.256805	-0.223422	0.108636	-0.123864	Cytochrome c, isoform 1; electron carrier of the mitochondrial intermembrane space that transfers electrons from ubiquinone-cytochrome c oxidoreductase to cytochrome c oxidase during cellular respiration; mutations in human homolog cause insulin-responsive hyperglycemia; CYC1 has a paralog, CYC7, that arose from the whole genome duplication
YOR061W	CKA2	DEL	-0.708629	-0.946864	-1.26608	-0.973859	0.148961	0.0217545	0.0853577	-0.0858584	0.114213	-0.0294828	-0.000376092	Alpha' catalytic subunit of casein kinase 2 (CK2); CK2 is a Ser/Thr protein kinase with roles in cell growth and proliferation; CK2, comprised of CKA1, CKA2, CKB1 and CKB2, has many substrates including transcription factors and all RNA polymerases; protein abundance increases in response to DNA replication stress; regulates Fkh1p-mediated donor preference during mating-type switching
YDR484W	VPS52	DEL	-1.13279	-0.964747	-0.738313	-0.945285	-0.378204	-0.40335	-0.390777	-0.155819	-0.188537	-0.121491	-0.155282	Component of the GARP (Golgi-associated retrograde protein) complex; this complex is required for the recycling of proteins from endosomes to the late Golgi; involved in localization of actin and chitin; members of the GARP complex are Vps51p-Vps52p-Vps53p-Vps54p
YDR395W	SXM1	DEL	-0.96356	-0.666514	-1.17189	-0.933989	-0.805417	-0.513301	-0.659359	0.147883	0.242467	-0.151204	0.0797153	Nuclear transport factor (karyopherin); involved in protein transport between the cytoplasm and nucleoplasm; similar to Nmd5p, Cse1p, Lph2p, and the human cellular apoptosis susceptibility protein, CAS1
YIR001C	SGN1	DEL	-1.03314	-0.552915	-1.25896	-0.948335	-0.325289	-1.29682	-0.811053	0.0164605	2.48581	0.0629597	0.855075	Cytoplasmic RNA-binding protein; contains an RNA recognition motif (RRM); may have a role in mRNA translation, as suggested by genetic interactions with genes encoding proteins involved in translational initiation
YGL252C	RTG2	DEL	-0.513679	-1.14024	-1.0777	-0.91054	-0.421429	-0.0449792	-0.233204	-0.400609	-0.186308	0.445821	-0.0470319	Sensor of mitochondrial dysfunction; regulates the subcellular location of Rtg1p and Rtg3p, transcriptional activators of the retrograde (RTG) and TOR pathways; Rtg2p is inhibited by the phosphorylated form of Mks1p
YPR039W		DEL	-0.750645	-0.893977	-1.18417	-0.942931	-0.496043	-0.375312	-0.435677	0.317224	-0.0731621	0.382085	0.208716	Dubious open reading frame; unlikely to encode a functional protein, based on available experimental and comparative sequence data; partially overlaps the verified non essential genes ERV2/YPR037C and TIP41/YPR040W
YIL071C	PCI8	DEL	-0.658119	-1.07092	-1.07621	-0.935082	-0.491192	-0.717187	-0.60419	-0.113226	0.142526	0.592069	0.207123	Possible shared subunit of Cop9 signalosome (CSN) and eIF3; binds eIF3b subunit Prt1p, has possible dual functions in transcriptional and translational control, contains a PCI (Proteasome-COP9 signalosome (CSN)-eIF3) domain
YML081W	TDA9	DEL	NA	-1.28607	-0.49658	-0.891327	-0.207483	-0.0806841	-0.144083	0.43893	-0.125979	0.0458726	0.119608	Transcription factor that regulates acetate production; green fluorescent protein (GFP)-fusion protein localizes to the nucleus; null mutant is sensitive to expression of the top1-T722A allele; not an essential gene; TDA9 has a paralog, RSF2, that arose from the whole genome duplication
YBR269C	FMP21	DEL	-0.901624	-0.887212	-1.02487	-0.937903	-0.839682	-0.464112	-0.651897	0.724056	0.311792	-0.105159	0.31023	Putative protein of unknown function; the authentic, non-tagged protein is detected in highly purified mitochondria in high-throughput studies
YLR288C	MEC3	DEL	-1.04571	NA	-0.298957	-0.672333	NA	NA	NA	-0.139884	NA	NA	-0.139884	DNA damage and meiotic pachytene checkpoint protein; subunit of a heterotrimeric complex (Rad17p-Mec3p-Ddc1p) that forms a sliding clamp, loaded onto partial duplex DNA by a clamp loader complex; homolog of human and S. pombe Hus1
YMR185W	RTP1	DAMP	-0.531364	-1.14165	-1.13887	-0.937294	-0.270201	0.242527	-0.0138371	0.961393	0.679875	0.68088	0.77405	Protein required for the nuclear import and biogenesis of RNA pol II; conflicting evidence on whether null mutant is viable with elongated buds, or inviable; interacts with Rpb2, Rpb3, Nup116p, Nup100p and components of the R2TP complex (Rvb1p, Rvb2p, Pih1p); similar to human TMCO7 gene
YDL167C	NRP1	DEL	-0.830008	-2.23303	0.287679	-0.925121	-1.39039	-0.398341	-0.894367	-1.48667	-1.39976	-1.46195	-1.44946	Putative RNA binding protein of unknown function; localizes to stress granules induced by glucose deprivation; predicted to be involved in ribosome biogenesis
YDR475C	JIP4	DEL	-0.943683	-0.873114	-0.980791	-0.932529	-0.450135	-0.653156	-0.551646	0.36745	0.0992377	0.0681888	0.178292	Protein of unknown function; previously annotated as two separate ORFs, YDR474C and YDR475C, which were merged as a result of corrections to the systematic reference sequence; JIP4 has a paralog, YOR019W, that arose from the whole genome duplication
YDL120W	YFH1	DAMP	-0.361157	-1.17432	-1.25992	-0.931801	-0.300167	-0.457186	-0.378676	0.133794	-0.152393	-0.127288	-0.048629	Mitochondrial matrix iron chaperone; oxidizes and stores iron; interacts with Isu1p to promote Fe-S cluster assembly; mutation results in multiple Fe/S-dependent enzyme deficiencies; human frataxin homolog is mutated in Friedrich's ataxia
YOR350C	MNE1	DEL	-1.07796	-0.408546	-1.21121	-0.899239	-0.242507	-0.736289	-0.489398	-0.428324	-0.753781	-0.606203	-0.596102	Protein involved in splicing Group I aI5-beta intron from COX1 mRNA; mitochondrial matrix protein
YAL055W	PEX22	DEL	-0.265062	-0.573092	-1.77397	-0.870708	-0.128435	0.0250977	-0.0516685	-0.340306	-0.560225	0.0104236	-0.296703	Putative peroxisomal membrane protein; required for import of peroxisomal proteins; functionally complements a Pichia pastoris pex22 mutation
YPL261C		DEL	-0.728989	-0.831322	-1.36751	-0.975939	-0.155937	-0.937985	-0.546961	0.334253	0.614239	0.425436	0.457976	Dubious open reading frame; unlikely to encode a functional protein, based on available experimental and comparative sequence data; partially overlaps the uncharacterized ORF YPL260W
YOL129W	VPS68	DEL	-0.925272	-0.874551	-0.957211	-0.919011	-0.221684	-0.252527	-0.237106	0.209805	-0.148786	0.281462	0.114161	Vacuolar membrane protein of unknown function; involved in vacuolar protein sorting; also detected in the mitochondria
YDR388W	RVS167	DEL	-1.1266	-0.391178	-1.19866	-0.905479	-0.0266772	-0.0207427	-0.02371	-0.178339	0.0967015	-0.153959	-0.0785322	Actin-associated protein with roles in endocytosis and exocytosis; interacts with Rvs161p to regulate actin cytoskeleton, endocytosis, and viability following starvation or osmotic stress; recruited to bud tips by Gyl1p and Gyp5p during polarized growth; homolog of mammalian amphiphysin
YEL030W	ECM10	DEL	NA	-0.777124	-0.866418	-0.821771	NA	NA	NA	3.19508	3.33487	1.49469	2.67488	Heat shock protein of the Hsp70 family; localized in mitochondrial nucleoids, plays a role in protein translocation, interacts with Mge1p in an ATP-dependent manner; overexpression induces extensive mitochondrial DNA aggregations; ECM10 has a paralog, SSC1, that arose from the whole genome duplication
YER043C	SAH1	DAMP	-1.00872	-0.365171	-1.4059	-0.926595	-0.129926	-0.119663	-0.124795	0.0230188	0.236911	0.0743887	0.11144	S-adenosyl-L-homocysteine hydrolase; catabolizes S-adenosyl-L-homocysteine which is formed after donation of the activated methyl group of S-adenosyl-L-methionine (AdoMet) to an acceptor; regulates cellular lipid homoeostasis by regulating phosphatidylcholine(PC)synthesis and triacylglycerol (TG) levels
YHR017W	YSC83	DEL	-0.935248	-0.738959	-1.07699	-0.917065	-0.407781	-0.688481	-0.548131	-0.334266	-0.392909	-1.28707	-0.671415	Non-essential mitochondrial protein of unknown function; mRNA induced during meiosis, peaking between mid to late prophase of meiosis I; similar to S. douglasii YSD83
YJR015W		DEL	-0.635302	-0.818611	-1.31092	-0.92161	-0.487361	-0.391847	-0.439604	-0.469502	-0.436734	-0.854854	-0.58703	Putative protein of unknown function; localizes to endoplasmic reticulum and cytoplasm; predicted to encode a membrane transporter based on phylogenetic analysis; not an essential gene; YJR015W has a paralog, SNG1, that arose from the whole genome duplication
YOR007C	SGT2	DEL	-1.0231	-0.208025	-1.52559	-0.918906	-0.183634	0.244485	0.0304251	0.511934	0.552315	3.67478	1.57968	Glutamine-rich cytoplasmic cochaperone; serves as a scaffold bringing together Get4, Get5p, and other TRC complex members that are required to mediate posttranslational insertion of tail-anchored proteins into the ER membrane; interacts with the prion domain of Sup35p; amyloid sensor; plays a role in targeting chaperones to prion aggregates; has similarity to human cochaperone SGT; forms cytoplas…
YJL154C	VPS35	DEL	-0.955399	-0.983033	-0.854639	-0.931024	-0.382916	-0.395995	-0.389455	0.12316	0.0381407	-0.545447	-0.128049	Endosomal subunit of membrane-associated retromer complex; required for retrograde transport; receptor that recognizes retrieval signals on cargo proteins, forms subcomplex with Vps26p and Vps29p that selects cargo proteins for retrieval; interacts with Ypt7p
YDR255C	RMD5	DEL	-1.28343	0.0487148	-1.40376	-0.879491	0.0553396	0.253622	0.154481	-0.696647	-0.331032	0.667882	-0.119932	Component of GID Complex that confers ubiquitin ligase (U3) activity; necessary for polyubiquitination and degradation of the gluconeogenic enzyme fructose-1,6-bisphosphatase; forms dimer with Fyv10p that is then recruited to GID Complex by Gid8p; also required for sporulation; conserved protein that has a degenerate RING finger domain
YMR314W	PRE5	DAMP	-0.309935	-1.27583	-1.2129	-0.932888	-0.174992	-0.0354201	-0.105206	-1.25708	-1.03766	-1.64095	-1.3119	Alpha 6 subunit of the 20S proteasome; protein abundance increases in response to DNA replication stress
YDL192W	ARF1	DEL	NA	-1.09173	-0.684726	-0.888228	-0.612309	-0.499979	-0.556144	0.875969	-0.357079	-0.199617	0.106424	ADP-ribosylation factor; GTPase of the Ras superfamily involved in regulation of coated vesicle formation in intracellular trafficking within the Golgi; ARF1 has a paralog, ARF2, that arose from the whole genome duplication
YGL231C	EMC4	DEL	-0.649039	-1.14623	-0.984344	-0.926537	-0.334536	-1.3111	-0.82282	0.00196375	-0.205369	0.215974	0.00418958	Member of conserved ER transmembrane complex; required for efficient folding of proteins in the ER; null mutant displays induction of the unfolded protein response; homologous to worm ZK616.6/EMC-4, fly CG11137, human TMM85
YIL003W	CFD1	DAMP	-0.262967	-1.26131	-1.24672	-0.923666	-0.432097	-0.423263	-0.42768	0.679887	0.499009	0.216716	0.465204	Highly conserved iron-sulfur cluster binding protein; localized in the cytoplasm; forms a complex with Nbp35p that is involved in iron-sulfur protein assembly in the cytosol
YAL011W	SWC3	DEL	-1.16534	-0.341072	-1.18131	-0.895906	-0.610233	-0.400984	-0.505609	-0.987365	-1.11574	-0.59956	-0.900889	Protein of unknown function; component of the SWR1 complex, which exchanges histone variant H2AZ (Htz1p) for chromatin-bound histone H2A; required for formation of nuclear-associated array of smooth endoplasmic reticulum known as karmellae
YDR455C		DEL	-0.726463	-0.84255	-1.15914	-0.909386	-0.710531	-0.274613	-0.492572	0.462194	0.335608	0.565907	0.45457	Dubious open reading frame; unlikely to encode a functional protein, based on available experimental and comparative sequence data; partially overlaps the verified gene YDR456W
YKL115C		DEL	-1.08137	-0.751532	-0.889903	-0.907601	-0.832962	-1.37475	-1.10386	-0.402468	-0.569413	-0.45085	-0.474244	Dubious open reading frame; unlikely to encode a functional protein, based on available experimental and comparative sequence data; partially overlaps the verified gene PRR1
YMR154C	RIM13	DEL	-1.36618	-0.438473	-1.01969	-0.941447	-0.412928	-0.771096	-0.592012	-1.28573	-1.06573	0.222937	-0.709505	Calpain-like cysteine protease; involved in proteolytic activation of Rim101p in response to alkaline pH; localizes to punctate structures in alkaline conditions and in vps4 mutant; has similarity to A. nidulans palB
YJL004C	SYS1	DEL	-0.937452	-1.12862	-0.646396	-0.904155	-0.636947	-0.363135	-0.500041	-0.167208	-0.201766	0.0217583	-0.115739	Integral membrane protein of the Golgi; required for targeting of the Arf-like GTPase Arl3p to the Golgi; multicopy suppressor of ypt6 null mutation
YNL104C	LEU4	DEL	-0.532423	-0.865213	-1.22221	-0.873282	-0.191703	-0.356068	-0.273886	0.20596	0.284606	0.185104	0.225224	Alpha-isopropylmalate synthase (2-isopropylmalate synthase); the main isozyme responsible for the first step in the leucine biosynthesis pathway; LEU4 has a paralog, LEU9, that arose from the whole genome duplication
YBL040C	ERD2	DAMP	-0.75828	-0.0705881	-1.87294	-0.900602	0.0794093	0.0824252	0.0809173	-1.21597	-1.84966	-0.0660964	-1.04391	HDEL receptor; an integral membrane protein that binds to the HDEL motif in proteins destined for retention in the endoplasmic reticulum; has a role in maintenance of normal levels of ER-resident proteins
YLR228C	ECM22	DEL	-0.992957	-0.489307	-1.21428	-0.898848	-0.00888198	-0.22819	-0.118536	0.0112672	0.903516	0.555385	0.490056	Sterol regulatory element binding protein; regulates transcription of sterol biosynthetic genes; contains Zn[2]-Cys[6] binuclear cluster; relocates from intracellular membranes to perinuclear foci on sterol depletion; ECM22 has a paralog, UPC2, that arose from the whole genome duplication
YDR316W	OMS1	DEL	-0.338412	-0.82932	-1.44039	-0.869375	-0.730147	-0.407486	-0.568816	0.266949	-0.151635	0.767719	0.294344	Protein integral to the mitochondrial membrane; has a conserved methyltransferase motif; multicopy suppressor of respiratory defects caused by OXA1 mutations
YLR450W	HMG2	DEL	-0.932337	-0.739643	-1.02875	-0.900243	-0.441181	-0.218198	-0.329689	0.0474906	-0.143464	0.118415	0.0074804	HMG-CoA reductase; converts HMG-CoA to mevalonate, a rate-limiting step in sterol biosynthesis; one of two isozymes; overproduction induces assembly of peripheral ER membrane arrays and short nuclear-associated membrane stacks; forms foci at the nuclear periphery upon DNA replication stress; HMG2 has a paralog, HMG1, that arose from the whole genome duplication
YMR007W		DEL	-0.920773	-0.589196	-1.15208	-0.88735	-0.0537786	-0.0692152	-0.0614969	-0.612239	-0.676927	0.796253	-0.164304	Dubious open reading frame; unlikely to encode a functional protein, based on available experimental and comparative sequence data
YOR069W	VPS5	DEL	-1.27834	-0.556183	-0.906641	-0.913722	-0.135092	0.284298	0.0746028	-0.103856	0.0855272	1.26415	0.415274	Nexin-1 homolog; required for localizing membrane proteins from a prevacuolar/late endosomal compartment back to late Golgi; structural component of retromer membrane coat complex; forms a retromer subcomplex with Vps17p; required for recruiting the retromer complex to the endosome membranes; VPS5 has a paralog, YKR078W, that arose from the whole genome duplication
YLR309C	IMH1	DEL	-1.05527	-0.759283	-0.922344	-0.9123	-0.339995	-0.219655	-0.279825	-0.534018	-0.125288	-0.741793	-0.467033	Protein involved in vesicular transport; mediates transport between an endosomal compartment and the Golgi, contains a Golgi-localization (GRIP) domain that interacts with activated Arl1p-GTP to localize Imh1p to the Golgi
YMR009W	ADI1	DEL	-0.672254	-0.978428	-1.0677	-0.906127	-0.356873	-0.115752	-0.236313	0.383793	0.250457	0.0376524	0.223967	Acireductone dioxygenease involved in the methionine salvage pathway; ortholog of human MTCBP-1; transcribed as polycistronic mRNA with YMR010W and regulated post-transcriptionally by RNase III (Rnt1p) cleavage; ADI1 mRNA is induced in heat shock conditions
YKL156W	RPS27A	DEL	-0.331683	-0.847719	-1.42319	-0.867529	0.12633	-0.0860098	0.0201603	0.0470287	0.0705813	0.0661165	0.0612422	Protein component of the small (40S) ribosomal subunit; homologous to mammalian ribosomal protein S27, no bacterial homolog; RPS27A has a paralog, RPS27B, that arose from the whole genome duplication; protein abundance increases in response to DNA replication stress
YLR408C	BLS1	DEL	-0.574405	-0.686959	-1.4242	-0.895187	-0.538585	-0.273512	-0.406049	-0.360477	-0.310674	-0.498092	-0.389748	Subunit of the BLOC-1 complex involved in endosomal maturation; green fluorescent protein (GFP)-fusion protein localizes to the endosome; YLR408C is not an essential gene
YOL096C	COQ3	DEL	-0.968208	-0.847603	-0.808956	-0.874922	-0.462897	-0.259328	-0.361113	-0.876067	-1.41796	-0.0765698	-0.790199	O-methyltransferase; catalyzes two different O-methylation steps in ubiquinone (Coenzyme Q) biosynthesis; component of a mitochondrial ubiquinone-synthesizing complex; phosphoprotein
YNL250W	RAD50	DEL	-0.551406	-0.644706	-1.53572	-0.910612	0.150204	-0.438376	-0.144086	-1.54854	-1.25756	-1.29446	-1.36685	Subunit of MRX complex with Mre11p and Xrs2p; complex is involved in processing double-strand DNA breaks in vegetative cells, initiation of meiotic DSBs, telomere maintenance, and nonhomologous end joining; forms nuclear foci upon DNA replication stress
YNL297C	MON2	DEL	-0.914887	-0.987182	-0.708978	-0.870349	-0.631168	-0.507786	-0.569477	-0.145307	0.131192	-0.20784	-0.0739851	Protein with a role in endocytosis and vacuole integrity; peripheral membrane protein; interacts with and negatively regulates Arl1p; localizes to the endosome; member of the Sec7p family of proteins
YKR020W	VPS51	DEL	NA	-1.75046	-0.742757	-1.24661	-0.935058	0.225985	-0.354537	0.895956	1.23518	-0.778491	0.45088	Component of the GARP (Golgi-associated retrograde protein) complex; this complex is required for the recycling of proteins from endosomes to the late Golgi; links the (VFT/GARP) complex to the SNARE Tlg1p; other members of the GARP complex are Vps51p-Vps52p-Vps53p-Vps54p,
YER021W	RPN3	DAMP	-0.462568	-1.03758	-1.12133	-0.873827	-0.116686	0.0648169	-0.0259348	-0.432708	-0.210603	-0.0377258	-0.227012	Essential non-ATPase regulatory subunit of the 26S proteasome lid; similar to the p58 subunit of the human 26S proteasome; temperature-sensitive alleles cause metaphase arrest, suggesting a role for the proteasome in cell cycle control
YLR241W		DEL	-0.312823	-1.00167	-1.16709	-0.827197	-0.540781	-0.175968	-0.358375	0.881661	-0.45315	-0.0170647	0.137149	Putative protein of unknown function; may be involved in detoxification
YML117W	NAB6	DEL	-0.390848	-0.755825	-1.52982	-0.892163	-0.581392	-0.120436	-0.350914	-0.0234868	0.000906753	-0.127471	-0.050017	Putative RNA-binding protein; associates with mRNAs encoding cell wall proteins in high-throughput studies; deletion mutants display increased sensitivity to some cell wall disrupting agents; expression negatively regulated by cAMP
YNL287W	SEC21	DAMP	-0.375377	-0.917457	-1.32294	-0.871924	-0.0887618	-0.974717	-0.53174	0.146229	0.323642	-0.318793	0.0503595	Gamma subunit of coatomer; coatomer is a heptameric protein complex that together with Arf1p forms the COPI coat; involved in ER to Golgi transport of selective cargo
YCL045C	EMC1	DEL	-0.786853	-0.713475	-1.08437	-0.861566	-0.539259	-0.400323	-0.469791	0.123188	-0.252875	-0.450067	-0.193251	Member of conserved endoplasmic reticulum membrane complex; involved in efficient folding of proteins in the ER; null mutant displays induction of the unfolded protein response; interacts with Gal80p; homologous to worm H17B01.4/EMC-1, fly CG2943, and human KIAA0090
YLR361C	DCR2	DEL	-0.893584	-1.02592	-0.733233	-0.884246	-0.267851	-0.172878	-0.220365	0.0779105	-0.0177517	-0.164052	-0.0346309	Phosphoesterase; involved in downregulation of the unfolded protein response (UPR), at least in part via dephosphorylation of Ire1p; dosage-dependent positive regulator of the G1/S phase transition through control of the timing of START
YLR224W		DEL	-0.479591	-0.821544	-1.31253	-0.87122	-0.316856	-0.187695	-0.252276	0.209051	0.591133	0.351303	0.383829	F-box protein and component of SCF ubiquitin ligase complexes; involved in ubiquitin-dependent protein catabolism; readily monoubiquitinated in vitro by SCF-Ubc4 complexes; YLR224W is not an essential gene
YIL109C	SEC24	DAMP	-0.61997	-1.13171	-0.949045	-0.900242	-0.288734	-0.104264	-0.196499	-0.147288	-0.239949	0.582141	0.0649678	Component of the Sec23p-Sec24p heterodimer of the COPII vesicle coat; required for cargo selection during vesicle formation in ER to Golgi transport; homologous to Sfb3p; SEC24 has a paralog, SFB2, that arose from the whole genome duplication
YML113W	DAT1	DEL	-0.927668	-0.391957	-1.28817	-0.869266	-0.031867	-0.4097	-0.220783	0.685367	0.200824	1.40319	0.763126	DNA binding protein that recognizes oligo(dA).oligo(dT) tracts; Arg side chain in its N-terminal pentad Gly-Arg-Lys-Pro-Gly repeat is required for DNA-binding; relocalizes to the cytosol in response to hypoxia; not essential for viability
YER012W	PRE1	DAMP	-0.513529	-1.25745	-0.767139	-0.846039	-0.532309	0.0214306	-0.255439	-1.52376	-0.915945	NA	-1.21985	Beta 4 subunit of the 20S proteasome; localizes to the nucleus throughout the cell cycle
YDR224C	HTB1	DAMP	-0.684048	-1.00694	-0.902757	-0.864582	-0.523954	-0.140841	-0.332398	-0.284588	-0.849204	-0.24582	-0.459871	Histone H2B; core histone protein required for chromatin assembly and chromosome function; nearly identical to HTB2; Rad6p-Bre1p-Lge1p mediated ubiquitination regulates reassembly after DNA replication, transcriptional activation, meiotic DSB formation and H3 methylation
YOL111C	MDY2	DEL	-0.724036	-0.47442	-1.3414	-0.84662	-0.0815302	-0.219326	-0.150428	0.262926	0.418076	0.501205	0.394069	Protein involved in inserting tail-anchored proteins into ER membranes; forms a complex with Get4p; required for efficient mating; involved in shmoo formation and nuclear migration in the pre-zygote; associates with ribosomes
YLR108C		DEL	-0.43476	-0.632586	-1.40947	-0.825607	0.105203	0.119087	0.112145	0.465351	0.583791	-0.154443	0.298233	Protein of unknown function; green fluorescent protein (GFP)-fusion protein localizes to the nucleus; YLR108C is not an esssential gene; protein abundance increases in response to DNA replication stress; YLR108C has a paralog, YDR132C, that arose from the whole genome duplication
YLR151C	PCD1	DEL	-0.553542	-0.422852	-1.45655	-0.810983	-0.0981971	0.115478	0.00864058	0.544857	0.786197	0.577422	0.636159	8-oxo-dGTP diphosphatase; prevents spontaneous mutagenesis via sanitization of oxidized purine nucleoside triphosphates; can also act as peroxisomal pyrophosphatase with specificity for coenzyme A and CoA derivatives, may function to remove potentially toxic oxidized CoA disulfide from peroxisomes to maintain the capacity for beta-oxidation of fatty acids; nudix hydrolase family member; similar E…
YOL139C	CDC33	DAMP	-0.534571	-0.299808	-1.69606	-0.84348	0.285649	0.178583	0.232116	-0.533204	-1.37514	NA	-0.954171	mRNA cap binding protein and translation initiation factor eIF4E; the eIF4E-cap complex is responsible for mediating cap-dependent mRNA translation via interactions with translation initiation factor eIF4G (Tif4631p or Tif4632p); protein abundance increases in response to DNA replication stress; mutants are defective for adhesion and pseudohyphal growth
YIL010W	DOT5	DEL	-0.732377	-0.85127	-0.922078	-0.835242	-0.166642	-0.122358	-0.1445	0.146434	-0.0915665	0.277815	0.110894	Nuclear thiol peroxidase; functions as an alkyl-hydroperoxide reductase during post-diauxic growth
YKR014C	YPT52	DEL	-0.873265	-0.877199	-0.782176	-0.844213	-0.424193	-0.20569	-0.314941	1.11014	0.894585	0.589669	0.864798	Endosomal Rab family GTPase; required for vacuolar protein sorting, endocytosis and multivesicular body (MVB) biogenesis and sorting; required for localization of the CORVET complex to endosomes; involved in autophagy and ionic stress tolerance; similar to Vps21p and Ypt53p; mammalian Rab5 homolog; protein abundance increases in response to DNA replication stress
YGR234W	YHB1	DEL	-0.794478	-0.520261	-1.21715	-0.843964	0.250359	0.15956	0.20496	0.11661	0.148889	0.437062	0.234187	Nitric oxide oxidoreductase; flavohemoglobin involved in nitric oxide detoxification; plays a role in the oxidative and nitrosative stress responses; protein increases in abundance and relocalizes from nucleus to cytoplasmic foci upon DNA replication stress
YHL027W	RIM101	DEL	-1.14093	-0.688178	-0.717229	-0.848779	-0.834377	-0.546398	-0.690388	-1.16342	-1.54982	-0.554949	-1.08939	Cys2His2 zinc-finger transcriptional repressor; involved in alkaline responsive gene repression as part of adaptation to a alkaline conditions; involved in cell wall assembly; required for alkaline pH-stimulated haploid invasive growth and sporulation; activated by alkaline-dependent proteolytic processing which results in removal of the C-terminal tail; similar to A. nidulans PacC
YER095W	RAD51	DEL	-0.607219	-1.10871	-0.686437	-0.80079	-0.337973	0.3865	0.0242633	-1.11204	-0.660305	-0.496232	-0.756192	Strand exchange protein; forms a helical filament with DNA that searches for homology; involved in the recombinational repair of double-strand breaks in DNA during vegetative growth and meiosis; homolog of Dmc1p and bacterial RecA protein
YPL132W	COX11	DEL	-1.03411	-0.252795	-1.12337	-0.803425	-0.387546	-0.400901	-0.394223	-0.570689	-0.404093	NA	-0.487391	Protein required for delivery of copper to Cox1p; mitochondrial inner membrane protein; association with mitochondrial ribosomes suggests that copper delivery may occur during translation of Cox1p
YBL091C-A	SCS22	DEL	-0.930597	-0.59203	-1.01405	-0.845558	-0.344526	-0.221283	-0.282904	-0.0828012	-0.0937515	0.23779	0.0204125	Protein involved in regulation of phospholipid metabolism; one of 6 proteins (Ist2p, Scs2p, Scs22p, Tcb1p, Tcb2p, Tcb3p) that connect ER to the plasma membrane (PM) and regulate PM phosphatidylinositol-4-phosphate (PI4P) levels by controlling access of Sac1p phosphatase to its substrate PI4P in the PM; similar to D. melanogaster inturned protein; SCS22 has a paralog, SCS2, that arose from the who…
YDL159W	STE7	DEL	-0.570214	-0.893907	-1.09	-0.851373	-0.488525	-0.531115	-0.50982	0.594035	0.256949	0.283597	0.378194	Signal transducing MAP kinase kinase; involved in pheromone response where it phosphorylates Fus3p; involved in the pseudohyphal/invasive growth pathway where it phosphorylates of Kss1p; phosphorylated by Ste11p; degraded by ubiquitin pathway
YOR212W	STE4	DEL	-0.796683	-0.59615	-1.20181	-0.86488	-0.371904	-0.426334	-0.399119	0.363538	0.346591	0.258265	0.322798	G protein beta subunit; forms a dimer with Ste18p to activate the mating signaling pathway, forms a heterotrimer with Gpa1p and Ste18p to dampen signaling; may recruit Rho1p to the polarized growth site during mating; contains WD40 repeats
YMR008C	PLB1	DEL	-0.560194	-1.08278	-0.901389	-0.848122	0.0400043	-0.115018	-0.037507	-0.119402	-0.457263	-0.780077	-0.452247	Phospholipase B (lysophospholipase) involved in lipid metabolism; required for efficient acyl chain remodeling of newly synthesized phosphatidylethanolamine-derived phosphatidylcholine; required for deacylation of phosphatidylcholine and phosphatidylethanolamine but not phosphatidylinositol; PLB1 has a paralog, PLB3, that arose from the whole genome duplication
YJL138C	TIF2	DEL	-0.245489	-0.59218	-1.59215	-0.809941	-0.125547	-0.15275	-0.139149	0.525467	0.270865	0.0561029	0.284145	Translation initiation factor eIF4A; DEA(D/H)-box RNA helicase that couples ATPase activity to RNA binding and unwinding; forms a dumbbell structure of two compact domains connected by a linker; interacts with eIF4G; protein abundance increases in response to DNA replication stress; TIF2 has a paralog, TIF1, that arose from the whole genome duplication
YGR229C	SMI1	DEL	-0.988046	-0.715004	-0.839627	-0.847559	-0.00735751	-0.698485	-0.352921	0.503996	-0.136233	-1.20273	-0.278322	Protein involved in the regulation of cell wall synthesis; proposed to be involved in coordinating cell cycle progression with cell wall integrity
YDR346C	SVF1	DEL	-0.557022	-0.553766	-1.41113	-0.840638	-0.23163	-0.562803	-0.397216	-0.317117	-0.0450591	-0.0160421	-0.126073	Protein with a potential role in cell survival pathways; required for the diauxic growth shift; expression in mammalian cells increases survival under conditions inducing apoptosis; mutant has increased aneuploidy tolerance
YLR371W	ROM2	DEL	-1.03214	-0.810533	-0.616806	-0.819825	-0.799001	-0.603379	-0.70119	-1.7331	-1.55214	-1.12944	-1.47156	GDP/GTP exchange factor (GEF) for Rho1p and Rho2p; mutations are synthetically lethal with mutations in rom1, which also encodes a GEF; Rom2p localization to the bud surface is dependent on Ack1p; ROM2 has a paralog, ROM1, that arose from the whole genome duplication
YGL115W	SNF4	DEL	-0.509495	-0.423538	-1.31109	-0.748041	0.0406927	-0.500148	-0.229727	0.925919	1.04749	1.45366	1.14236	Activating gamma subunit of the AMP-activated Snf1p kinase complex; additional subunits of the complex are Snf1p and a Sip1p/Sip2p/Gal83p family member; activates glucose-repressed genes, represses glucose-induced genes; role in sporulation, and peroxisome biogenesis; protein abundance increases in response to DNA replication stress
YGR257C	MTM1	DEL	NA	-0.827699	-0.731688	-0.779693	NA	-1.25523	-1.25523	-0.2475	0.105964	NA	-0.070768	Mitochondrial protein of the mitochondrial carrier family; high affinity pyridoxal 5&#8242;-phosphate transporter; involved in mitochondrial iron homeostasis and in activating mitochondrial Sod2p by facilitating insertion of an essential manganese cofactor
YIR013C	GAT4	DEL	-0.484026	-0.911035	-1.09403	-0.829697	-0.226724	-0.328642	-0.277683	0.692412	0.34223	0.171843	0.402162	Protein containing GATA family zinc finger motifs; involved in spore wall assembly; sequence similarity to GAT3, and the double mutant gat3 gat4 exhibits reduced dityrosine fluorescence relative to the single mutants
YML015C	TAF11	DAMP	-0.454569	-0.256484	-1.77902	-0.830024	0.0109606	-0.161447	-0.0752434	-0.519081	-0.131823	-0.406254	-0.352386	TFIID subunit (40 kDa); involved in RNA polymerase II transcription initiation, similar to histone H3 with atypical histone fold motif of Spt3-like transcription factors
YNL298W	CLA4	DEL	-0.247008	-0.428652	-2.52048	-1.06538	-0.399573	-1.01452	-0.707047	0.174933	0.78459	0.255708	0.405077	Cdc42p-activated signal transducing kinase; member of the PAK (p21-activated kinase) family, along with Ste20p and Skm1p; involved in septin ring assembly, vacuole inheritance, cytokinesis, sterol uptake regulation; phosphorylates Cdc3p and Cdc10p; CLA4 has a paralog, SKM1, that arose from the whole genome duplication
YLR412W	BER1	DEL	-0.668236	-1.18109	-0.629273	-0.826198	-0.53453	-0.469353	-0.501942	-0.657654	-0.158507	-0.877503	-0.564554	Protein involved in microtubule-related processes; GFP-fusion protein localizes to the cytoplasm and is induced in response to the DNA-damaging agent MMS; YLR412W is not an essential gene; similar to Arabidopsis SRR1 gene
YLR205C	HMX1	DEL	-0.77186	-0.737814	-1.01049	-0.840056	-0.0665211	-0.0905308	-0.078526	-0.0301553	0.0602978	-0.276479	-0.0821121	ER localized heme oxygenase; involved in heme degradation during iron starvation and in the oxidative stress response; expression is regulated by AFT1 and oxidative stress; relocates to the perinuclear region in the presence of oxidants
YOR066W	MSA1	DEL	-0.519531	-0.727345	-1.25096	-0.832613	0.26791	-0.358401	-0.0452455	0.159586	0.283833	-0.808816	-0.121799	Activator of G1-specific transcription factors MBF and SBF; involved in regulation of the timing of G1-specific gene transcription and cell cycle initiation; localization is cell-cycle dependent and regulated by Cdc28p phosphorylation; MSA1 has a paralog, MSA2, that arose from the whole genome duplication
YPL178W	CBC2	DEL	0.112566	0.384759	-2.25572	-0.586131	0.290393	-0.65303	-0.181319	-1.74047	-1.53573	-0.762565	-1.34625	Small subunit of the heterodimeric cap binding complex with Sto1p; interacts with Npl3p, possibly to package mRNA for export from the nucleus; may have a role in telomere maintenance; contains an RNA-binding motif
YBR254C	TRS20	DAMP	-0.211272	-1.0331	-1.15006	-0.798144	-0.434168	-0.22894	-0.331554	0.589475	0.428559	-0.648913	0.12304	Component of the transport protein particle (TRAPP) complex; mutation of conserved residues leads to defects in endocytic recycling and a block in sporulation/meiosis; TRAPP mediates mediates vesicle docking and fusion; mutations in the human homolog cause the spondyloepiphyseal dysplasia tarda (SEDL) disorder
YGR203W	YCH1	DEL	-0.62746	-0.767331	-1.00823	-0.801008	-0.112601	-0.317655	-0.215128	0.319735	0.629906	-0.22795	0.240564	Phosphatase with sequence similarity to Cdc25p; Arr2p and Mih1p; member of the single-domain rhodanese homology superfamily; green fluorescent protein (GFP)-fusion protein localizes to both the cytoplasm and the nucleus
YDR225W	HTA1	DEL	-0.978445	-1.16871	-0.317147	-0.821436	-1.03432	-0.45501	-0.744664	-0.308926	-0.160024	-0.175	-0.21465	Histone H2A; core histone protein required for chromatin assembly and chromosome function; one of two nearly identical subtypes (see also HTA2); DNA damage-dependent phosphorylation by Mec1p facilitates DNA repair; acetylated by Nat4p
YNL041C	COG6	DEL	-0.657132	-1.00355	-0.735423	-0.798703	-0.574096	-0.491966	-0.533031	-0.0360352	0.12493	-0.745704	-0.218936	Component of the conserved oligomeric Golgi complex; a cytosolic tethering complex (Cog1p through Cog8p) that functions in protein trafficking to mediate fusion of transport vesicles to Golgi compartments
YDR526C		DAMP	-0.345005	-0.748463	-1.35008	-0.814518	0.123994	0.0882678	0.106131	-0.465303	-1.64792	-0.448772	-0.853997	Dubious open reading frame; unlikely to encode a functional protein, based on available experimental and comparative sequence data
YPR038W	IRC16	DEL	-0.712348	-0.581658	-1.1063	-0.800101	-0.189023	-0.377565	-0.283294	-0.107439	-0.270145	-0.177137	-0.184907	Dubious open reading frame; unlikely to encode a functional protein, based on available experimental and comparative sequence data; partially overlaps verified gene YPR037C; null mutant displays increased levels of spontaneous Rad52p foci
YML047C	PRM6	DEL	-1.09327	-0.380806	-1.00923	-0.827768	0.197371	-0.231395	-0.017012	-0.106438	0.0448354	-0.581762	-0.214455	Potassium transporter that mediates K+ influx; activates high-affinity Ca2+ influx system (HACS) during mating pheromone response; expression up-regulated in response to alpha factor; regulated by Ste12p during mating; localized to sites of polarized growth; member of a fungal-specific gene family; PRM6 has a paralog, KCH1, that arose from the whole genome duplication
YLR028C	ADE16	DEL	-1.06176	-0.746122	-0.661403	-0.823095	-0.233066	-0.323609	-0.278338	0.161793	0.32373	0.335405	0.273643	Enzyme of 'de novo' purine biosynthesis; contains both 5-aminoimidazole-4-carboxamide ribonucleotide transformylase and inosine monophosphate cyclohydrolase activities; ADE16 has a paralog, ADE17, that arose from the whole genome duplication; ade16 ade17 mutants require adenine and histidine
YKL018W	SWD2	DAMP	-0.383369	-1.09177	NA	-0.737569	0.389239	NA	0.389239	-3.20753	-3.26503	NA	-3.23628	Subunit of the COMPASS (Set1C) histone H3K4 methyltransferase complex; required for Set1C stability and optimal activity; COMPASS methylates histone H3 on lys 4 and is involved in telomeric silencing; subunit of CPF (cleavage and polyadenylation factor), a complex involved in RNAP II transcription termination
YPR108W	RPN7	DAMP	-0.559305	-1.16226	-0.52258	-0.74805	-0.665271	0.0033928	-0.330939	0.129771	0.622937	0.770185	0.507631	Essential non-ATPase regulatory subunit of the 26S proteasome; similar to another S. cerevisiae regulatory subunit, Rpn5p, as well as to mammalian proteasome subunits
YLR422W		DEL	-0.542016	-0.652942	-1.22169	-0.805549	-0.398604	-0.8489	-0.623752	0.247795	-0.36544	-0.140734	-0.0861262	Protein of unknown function with similarity to human DOCK proteins; interacts with Ino4p; green fluorescent protein (GFP)-fusion protein localizes to the cytoplasm, YLR422W is not an essential protein; DOCK proteins act as guanine nucleotide exchange factors
YMR089C	YTA12	DEL	-2.12854	0.0346487	0.560957	-0.510977	NA	0.247785	0.247785	-1.70044	-0.590488	-1.579	-1.28998	Component, with Afg3p, of mitochondrial inner membrane m-AAA protease; mediates degradation of misfolded or unassembled proteins; also required for correct assembly of mitochondrial enzyme complexes
YER018C	SPC25	DAMP	-0.822595	-0.729943	-0.875172	-0.809237	-0.348825	-0.360718	-0.354771	-0.314726	0.0510261	-0.0695054	-0.111069	Component of the kinetochore-associated Ndc80 complex; involved in chromosome segregation, spindle checkpoint activity, and kinetochore clustering; evolutionarily conserved; other members include Ndc80p, Nuf2p, Spc24p, and Spc25p
YPL103C	FMP30	DEL	-0.800827	-0.874613	-0.725625	-0.800355	-0.577914	-0.260804	-0.419359	0.0572193	0.165905	1.03145	0.418192	Protein with a role in maintaining mitochondrial morphology; also involved in maintaining normal cardiolipin levels; mitochondrial inner membrane protein; proposed to be involved in N-acylethanolamine metabolism; related to mammalian N-acylPE-specific phospholipase D
YLR227C	ADY4	DEL	-0.566474	-0.602402	-1.19206	-0.78698	0.0122785	-0.241811	-0.114766	-0.337781	-0.0925925	1.19074	0.253456	Structural component of the meiotic outer plaque; outer plaque is a membrane-organizing center that assembles on the cytoplasmic face of the spindle pole body during meiosis II and triggers the formation of the prospore membrane
YLR203C	MSS51	DEL	-1.03138	-0.822157	-0.535843	-0.796461	-0.564002	-0.493181	-0.528592	-0.598704	-0.912042	-0.392904	-0.63455	Specific translational activator for the mitochondrial COX1 mRNA; loosely associated with the matrix face of the mitochondrial inner membrane; localizes to vacuole membrane in response to H2O2; influences both COX1 mRNA translation and Cox1p assembly into cytochrome c oxidase; binds to heme B, which may be a mechanism for sensing oxygen levels in order to regulate cytochrome c oxidase biogenesis
YHL002W	HSE1	DEL	-0.878668	-0.80259	-0.694817	-0.792025	-0.235379	-0.0603149	-0.147847	0.173258	0.249652	0.0352935	0.152735	Subunit of the endosomal Vps27p-Hse1p complex; complex is required for sorting of ubiquitinated membrane proteins into intralumenal vesicles prior to vacuolar degradation, as well as for recycling of Golgi proteins and formation of lumenal membranes
YER125W	RSP5	DAMP	-0.376451	-1.29109	-0.675851	-0.781131	-0.322413	-0.0369895	-0.179701	0.0339039	0.121018	-0.263169	-0.0360824	E3 ubiquitin ligase of the NEDD4 family; involved in regulating many cellular processes including MVB sorting, heat shock response, transcription, endocytosis, and ribosome stability; human homolog is involved in Liddle syndrome; mutant tolerates aneuploidy; deubiquitinated by Ubp2p; autoubiquitinates and ubiquitinates Sec23p and Sna3p
YCR086W	CSM1	DEL	-1.02983	-0.907068	-0.412199	-0.783032	0.0259036	-0.10793	-0.0410134	-1.37992	-1.46209	-1.8984	-1.58014	Nucleolar protein that mediates homolog segregation during meiosis I; forms a complex with Lrs4p and then Mam1p at kinetochores; required for condensin recruitment to the replication fork barrier site and rDNA repeat segregation
YJR066W	TOR1	DEL	-0.656379	-0.778606	-0.903753	-0.77958	-0.485114	-0.23587	-0.360492	0.0424268	-0.29236	-0.065223	-0.105052	PIK-related protein kinase and rapamycin target; subunit of TORC1, a complex that controls growth in response to nutrients by regulating translation, transcription, ribosome biogenesis, nutrient transport and autophagy; involved in meiosis; TOR1 has a paralog, TOR2, that arose from the whole genome duplication
YDL073W		DEL	-0.128614	-1.09194	-1.12995	-0.783498	-0.412541	-0.344232	-0.378386	1.01565	0.747463	0.634945	0.799351	Putative protein of unknown function; YDL073W is not an essential gene
YIL061C	SNP1	DAMP	-0.595304	-0.730872	-1.02477	-0.783648	-0.181702	0.0319096	-0.0748964	-0.18099	-0.562553	-0.131805	-0.291783	Component of U1 snRNP required for mRNA splicing via spliceosome; substrate of the arginine methyltransferase Hmt1p; may interact with poly(A) polymerase to regulate polyadenylation; homolog of human U1 70K protein; protein abundance increases in response to DNA replication stress
YDR244W	PEX5	DEL	-0.825085	-0.584367	-0.923258	-0.77757	-0.45289	-0.640609	-0.54675	-0.178102	-0.000928684	-0.04556	-0.0748635	Peroxisomal membrane signal receptor for peroxisomal matrix proteins; receptor for the C-terminal tripeptide signal sequence (PTS1) of peroxisomal matrix proteins; required for peroxisomal matrix protein import; also proposed to have PTS1-receptor independent functions
YLR093C	NYV1	DEL	-0.325927	-0.863481	-1.2076	-0.799003	0.0499205	-1.06676	-0.508419	-0.00608393	0.171232	0.209683	0.124944	v-SNARE component of the vacuolar SNARE complex; involved in vesicle fusion; inhibits ATP-dependent Ca(2+) transport activity of Pmc1p in the vacuolar membrane
YML077W	BET5	DAMP	-0.411482	-0.592301	-1.33508	-0.779621	-0.180348	-0.293094	-0.236721	0.19249	0.244406	1.17754	0.538144	Component of the TRAPP (transport protein particle) complex; TRAPP plays an essential role in the vesicular transport from endoplasmic reticulum to Golgi
YPR153W		DEL	-0.573482	0.00343253	-1.78713	-0.785725	-0.0349616	-0.0270688	-0.0310152	-0.13476	0.0802945	0.0878668	0.0111339	Putative protein of unknown function
YKL098W	MTC2	DEL	-0.501128	-0.33072	-1.4991	-0.776982	0.0646788	-0.3734	-0.154361	0.0372622	0.0631816	-0.128677	-0.0094109	Protein of unknown function; mtc2 is synthetically sick with cdc13-1
YNL199C	GCR2	DEL	-1.15715	-0.497985	-0.794093	-0.816411	-0.130693	0.431556	0.150432	-1.62458	-0.767954	-1.52422	-1.30558	Transcriptional activator of genes involved in glycolysis; interacts and functions with the DNA-binding protein Gcr1p
YDR202C	RAV2	DEL	-1.01328	-0.835903	-0.501226	-0.78347	-0.506096	-0.114984	-0.31054	-0.0505625	-0.179192	0.0174303	-0.0707746	Subunit of RAVE complex (Rav1p, Rav2p, Skp1p); the RAVE complex associates with the V1 domain of the vacuolar membrane (H+)-ATPase (V-ATPase) and promotes assembly and reassembly of the holoenzyme
YNL173C	MDG1	DEL	-0.613939	-0.707292	-1.07277	-0.798002	-0.0406569	-0.129041	-0.0848489	-0.0103615	0.0692084	-0.327468	-0.0895404	Plasma membrane protein; involved in G-protein mediated pheromone signaling pathway; overproduction suppresses bem1 mutations; MDG1 has a paralog, CRP1, that arose from the whole genome duplication
YPL060W	MFM1	DEL	-0.510645	-0.433979	-1.3239	-0.756175	-0.425061	-0.21301	-0.319036	-0.601443	-0.520249	-0.531256	-0.550983	Mitochondrial inner membrane magnesium transporter; involved in maintenance of mitochondrial magnesium concentrations and membrane potential; indirectly affects splicing of group II introns; functionally and structurally related to Mrs2p
YLR173W		DEL	-0.354351	-0.686134	-1.26586	-0.768782	-0.298382	0.0523079	-0.123037	-0.13387	0.023148	0.351168	0.0801487	Putative protein of unknown function
YOR132W	VPS17	DEL	-0.503214	-1.35466	-0.473858	-0.777245	-0.558379	0.152695	-0.202842	0.245846	0.128521	0.560822	0.31173	Subunit of the membrane-associated retromer complex; essential for endosome-to-Golgi retrograde protein transport; peripheral membrane protein that assembles onto the membrane with Vps5p to promote vesicle formation; required for recruiting the retromer complex to the endosome membranes
YJL053W	PEP8	DEL	-0.607828	-0.667093	-0.962367	-0.745763	-0.307726	-0.31862	-0.313173	-0.257046	-0.187744	0.0684498	-0.125447	Vacuolar protein component of the retromer; forms part of the multimeric membrane-associated retromer complex involved in vacuolar protein sorting along with Vps35p, Vps29p, Vps17p, and Vps5p; essential for endosome-to-Golgi retrograde protein transport; interacts with Ypt7p; protein abundance increases in response to DNA replication stress
YDL065C	PEX19	DEL	-0.701972	-0.707163	-0.887699	-0.765611	-0.561225	-0.492616	-0.526921	-0.435117	-0.326054	-0.297107	-0.352759	Chaperone and import receptor for newly-synthesized class I PMPs; binds peroxisomal membrane proteins (PMPs) in the cytoplasm and delivers them to the peroxisome for subsequent insertion into the peroxisomal membrane; interacts with Myo2p and contributes to peroxisome partitioning
YGL152C		DEL	-0.913478	-0.450362	-0.937383	-0.767075	-0.0803925	-0.754538	-0.417465	0.167681	-0.0641123	0.963059	0.355543	Dubious open reading frame; unlikely to encode a functional protein, based on available experimental and comparative sequence data; partially overlaps the verified ORF PEX14/YGL153W
YDR253C	MET32	DEL	-0.569324	-0.582705	-1.21486	-0.788964	-0.178383	0.000650082	-0.0888663	0.414212	0.976431	0.468188	0.61961	Zinc-finger DNA-binding transcription factor; involved in transcriptional regulation of the methionine biosynthetic genes; targets strong transcriptional activator Met4p to promoters of sulfur metabolic genes; feedforward loop exists in the regulation of genes controlled by Met4p and Met32p; lack of such a loop for MET31 may account for the differential actions of Met32p and Met31p; MET32 has a p…
YLR038C	COX12	DEL	-0.726062	-0.581501	-0.9492	-0.752255	-0.38751	-0.579282	-0.483396	-0.478235	-0.858859	-0.746702	-0.694599	Subunit VIb of cytochrome c oxidase; cytochrome c oxidase is also known as respiratory Complex IV and is the terminal member of the mitochondrial inner membrane electron transport chain; required for assembly of cytochrome c oxidase but not required for activity after assembly; phosphorylated; easily released from the intermembrane space, suggesting a loose association with Complex IV
YNL044W	YIP3	DEL	-0.78884	-0.671753	-0.911169	-0.790587	-0.145264	-0.219508	-0.182386	0.142043	-0.259592	-0.886594	-0.334714	Protein localized to COPII vesicles; proposed to be involved in ER to Golgi transport; interacts with members of the Rab GTPase family and Yip1p; also interacts with Rtn1p
YCR032W	BPH1	DEL	-0.528403	-0.726556	-1.04194	-0.765632	-0.683018	-0.375411	-0.529214	0.00357865	-0.168742	-0.136286	-0.100483	Protein homologous to Chediak-Higashi syndrome and Beige proteins; both of which are implicated in disease syndromes in human and mouse, respectively, due to defective lysosomal trafficking; mutant phenotype and genetic interactions suggest a role in protein sorting
YLR375W	STP3	DEL	-0.520391	-0.314088	-1.45097	-0.761818	-0.0712608	-0.413784	-0.242523	-0.455276	-0.364105	-0.810137	-0.543173	Zinc-finger protein of unknown function; possibly involved in pre-tRNA splicing and in uptake of branched-chain amino acids; STP3 has a paralog, STP4, that arose from the whole genome duplication
YIR015W	RPR2	DAMP	-1.96177	0.643046	NA	-0.659363	0.42323	0.919204	0.671217	-3.90491	-4.43505	NA	-4.16998	Subunit of nuclear RNase P; nuclear RNase P cleaves tRNA precursors to generate mature 5' ends and facilitates turnover of nuclear RNAs; not shared between RNase MRP and RNase P, in contrast to all other RNase P protein subunits; protein abundance increases in response to DNA replication stress
YNL187W	SWT21	DEL	-1.01436	-0.760293	-0.559766	-0.778139	-0.47301	-0.185463	-0.329236	-0.202526	-0.184057	-0.739564	-0.375382	Protein involved in mRNA splicing; contains a consensus nuclear export signal (NES) sequence similar to the consensus sequence recognized by Crm1p; interacts genetically with Prp40p and Tgs1p; contains WD40 repeats
YJR004C	SAG1	DEL	-0.951416	-0.656753	-0.622969	-0.743713	-0.303544	-0.689256	-0.4964	0.00188951	-0.611964	1.19695	0.195626	Alpha-agglutinin of alpha-cells; binds to Aga1p during agglutination, N-terminal half is homologous to the immunoglobulin superfamily and contains binding site for a-agglutinin, C-terminal half is highly glycosylated and contains GPI anchor
YFR036W	CDC26	DEL	-0.711317	-0.723996	NA	-0.717657	-0.21197	NA	-0.21197	-1.37259	-0.0846022	NA	-0.728598	Subunit of the Anaphase-Promoting Complex/Cyclosome (APC/C); which is a ubiquitin-protein ligase required for degradation of anaphase inhibitors, including mitotic cyclins, during the metaphase/anaphase transition; relocalizes to the cytosol in response to hypoxia
YBL021C	HAP3	DEL	-0.677504	-0.253696	-1.30535	-0.745516	-0.250045	-0.429484	-0.339764	-0.675946	-0.701492	-0.311477	-0.562972	Subunit of the Hap2p/3p/4p/5p CCAAT-binding complex; complex is heme-activated and glucose-repressed; complex is a transcriptional activator and global regulator of respiratory gene expression; contains sequences contributing to both complex assembly and DNA binding
YKL190W	CNB1	DEL	-0.436726	-0.656465	-1.15707	-0.750087	-0.242574	-0.236187	-0.23938	-0.0573059	-0.188279	-0.345315	-0.196966	Calcineurin B; regulatory subunit of calcineurin, a Ca++/calmodulin-regulated type 2B protein phosphatase which regulates Crz1p (stress-response transcription factor); other calcineurin subunit encoded by CNA1 and/or CMP1; regulates function of Aly1p alpha-arrestin; myristoylation by Nmt1p reduces calcineurin activity in response to submaximal Ca signals, is needed to prevent constitutive phospha…
YBR119W	MUD1	DEL	-1.18204	-0.30406	-0.808709	-0.764937	-0.0370696	-0.125435	-0.0812521	0.862643	0.81023	1.24073	0.971203	U1 snRNP A protein; homolog of human U1-A; involved in nuclear mRNA splicing
YBR011C	IPP1	DAMP	-0.747672	-0.139702	-1.35153	-0.746303	0.0841545	0.0586483	0.0714014	-0.505357	-0.0988213	-0.0629205	-0.222366	Cytoplasmic inorganic pyrophosphatase (PPase); homodimer that catalyzes the rapid exchange of oxygens from Pi with water, highly expressed and essential for viability, active-site residues show identity to those from E. coli PPase
YGR222W	PET54	DEL	-0.990623	-0.387913	-0.845111	-0.741216	-0.478012	-1.03049	-0.754253	-0.563806	-1.54975	-0.505774	-0.873109	Mitochondrial inner membrane protein; binds to the 5' UTR of the COX3 mRNA to activate its translation together with Pet122p and Pet494p; also binds to the COX1 Group I intron AI5 beta to facilitate exon ligation during splicing
YOL012C	HTZ1	DEL	-0.850698	-0.170889	-1.28149	-0.767691	NA	-0.3497	-0.3497	-0.349215	-1.45413	-0.518573	-0.773974	Histone variant H2AZ; exchanged for histone H2A in nucleosomes by the SWR1 complex; involved in transcriptional regulation through prevention of the spread of silent heterochromatin
YLR364W	GRX8	DEL	NA	0.0319603	0.0456673	0.0388138	0.169239	NA	0.169239	1.42531	1.38758	1.41074	1.40788	Glutaredoxin that employs a dithiol mechanism of catalysis; monomeric; activity is low and null mutation does not affect sensitivity to oxidative stress; GFP-fusion protein localizes to the cytoplasm; expression strongly induced by arsenic
YBR191W	RPL21A	DEL	-0.659288	-0.2513	-1.78645	-0.899012	-0.124627	-1.27237	-0.698496	-2.19395	0.395439	NA	-0.899258	Ribosomal 60S subunit protein L21A; homologous to mammalian ribosomal protein L21, no bacterial homolog; RPL21A has a paralog, RPL21B, that arose from the whole genome duplication
YKL127W	PGM1	DEL	-0.662157	-0.618571	-0.94079	-0.740506	-0.0121256	0.224941	0.106408	0.191884	0.326889	-0.141436	0.125779	Phosphoglucomutase, minor isoform; catalyzes the conversion from glucose-1-phosphate to glucose-6-phosphate, which is a key step in hexose metabolism; PGM1 has a paralog, PGM2, that arose from the whole genome duplication
YDR271C		DEL	-0.679189	-0.97964	-0.599613	-0.752814	-0.50662	-0.447825	-0.477222	-0.558312	0.250386	-0.396955	-0.234961	Dubious open reading frame; unlikely to encode a functional protein, based on available experimental and comparative sequence data; partially overlaps the verified ORF CCC2/YDR270W
YIL072W	HOP1	DEL	-0.667481	-0.454403	-1.07656	-0.732813	0.0972005	-0.126329	-0.0145644	-0.367282	-0.0475266	-0.63961	-0.351473	Meiosis-specific protein required for chromosome synapsis; displays Red1p dependent localization to the unsynapsed axial-lateral elements of the synaptonemal complex; required for chiasma formation; in vitro, displays the ability to promote intra- and intermolecular synapsis between double-stranded DNA molecules and to fold DNA into rigid protein-DNA filaments
YGR122C-A		DEL	-0.481712	-0.279855	-1.42443	-0.728664	-0.194623	-0.177902	-0.186262	0.314894	0.0469902	0.593046	0.31831	Dubious open reading frame; unlikely to encode a functional protein, based on available experimental and comparative sequence data; similar to YLR334C and YOL106W
YMR150C	IMP1	DEL	-0.888136	-0.672572	-0.484791	-0.681833	-0.369097	-0.683966	-0.526532	-0.550542	-0.979283	-0.446875	-0.6589	Catalytic subunit of mitochondrial inner membrane peptidase complex; required for maturation of mitochondrial proteins of the intermembrane space; complex contains two catalytic subunits (Imp1p and Imp2p) and Som1p
YMR187C		DEL	-0.429119	-0.739851	-0.959861	-0.709611	-0.28593	-0.45569	-0.37081	-0.0182008	-0.00950416	-0.117025	-0.0482435	Putative protein of unknown function; YMR187C is not an essential gene
YER088C	DOT6	DEL	-0.775635	-0.292724	-1.16115	-0.743171	-0.0685378	-0.281656	-0.175097	0.243675	0.425275	-0.243103	0.141949	Protein involved in rRNA and ribosome biogenesis; binds polymerase A and C motif; subunit of the RPD3L histone deacetylase complex; has chromatin specific SANT domain; involved in telomeric gene silencing and filamentation; DOT6 has a paralog, TOD6, that arose from the whole genome duplication; relative distribution to the nucleus increases upon DNA replication stress
YNR018W	RCF2	DEL	-0.569459	-0.407809	-1.15553	-0.710934	-0.0913199	-0.36091	-0.226115	0.28536	0.0985685	-0.662966	-0.0930126	Cytochrome c oxidase subunit; has a role in assembly of respiratory supercomplexes; similar to Rcf1p, and either Rcf1p or Rcf2p is required for late-stage assembly of the Cox12p and Cox13p subunits and for cytochrome c oxidase activity; associates with the cytochrome c oxidase - cytochrome bc1 supercomplex; null mutant accumulates reactive oxygen species; member of the conserved hypoxia induced g…
YPR103W	PRE2	DAMP	0.0663211	-0.746266	-1.28781	-0.65592	-0.132112	0.206198	0.0370433	-2.32443	-1.51905	-2.11547	-1.98631	Beta 5 subunit of the 20S proteasome; responsible for the chymotryptic activity of the proteasome
YLR065C	ENV10	DEL	-0.582357	-0.422716	-1.20629	-0.737122	-0.267069	-0.147849	-0.207459	0.0322309	-0.331488	0.941981	0.214241	Protein proposed to be involved in vacuolar functions; mutant shows defect in CPY processing; YLR065C is not an essential gene
YER141W	COX15	DEL	-1.10725	-0.373258	-0.751055	-0.743854	-0.287203	-0.149919	-0.218561	1.00342	-0.431316	-0.200795	0.12377	Protein required for the hydroxylation of heme O to form heme A; heme A is an essential prosthetic group for cytochrome c oxidase
YBR105C	VID24	DEL	-0.847955	-0.245038	-1.05858	-0.717192	-0.141223	-0.610295	-0.375759	-0.630008	-0.378969	0.0977242	-0.303751	GID Complex regulatory subunit; binds GID Complex in response to glucose through interactions with complex member Vid28p; regulates fructose-1,6-bisphosphatase (FBPase) targeting to the vacuole; promotes proteasome-dependent catabolite degradation of FBPase; peripheral membrane protein located at Vid (vacuole import and degradation) vesicles
YIL149C	MLP2	DEL	-0.00794799	-0.600748	-1.50486	-0.704518	-0.158885	0.266581	0.0538479	0.542839	0.673294	0.379797	0.531977	Myosin-like protein associated with the nuclear envelope; connects the nuclear pore complex with the nuclear interior; involved in the Tel1p pathway that controls telomere length; MLP2 has a paralog, MLP1, that arose from the whole genome duplication
YPR123C		DEL	-0.831694	-0.933586	-0.412524	-0.725935	-0.719685	-0.793135	-0.75641	0.137359	0.111537	0.469968	0.239621	Dubious open reading frame; unlikely to encode a functional protein, based on available experimental and comparative sequence data; partially/completely overlaps the verified ORF CTR
YKL207W	EMC3	DEL	-0.884208	-0.387675	-0.927689	-0.733191	-0.249937	-0.216412	-0.233175	-0.221018	0.130009	-0.045749	-0.045586	Member of conserved ER transmembrane complex; required for efficient folding of proteins in the ER; required for respiratory growth; null mutant displays induction of the unfolded protein response; homologous to worm Y62E10A.10/EMC-3, fly CG6750, human TMEM111
YNL244C	SUI1	DAMP	-0.093227	-0.472411	-1.32046	-0.6287	NA	-0.398859	-0.398859	0.0430881	NA	NA	0.0430881	Translation initiation factor eIF1; component of a complex involved in recognition of the initiator codon; modulates translation accuracy at the initiation phase
YJR117W	STE24	DEL	-0.827517	-0.706516	-0.609195	-0.714409	-0.193101	-0.310975	-0.252038	1.42936	1.83365	0.878173	1.38039	Highly conserved zinc metalloprotease; functions in two steps of a-factor maturation, C-terminal CAAX proteolysis and the first step of N-terminal proteolytic processing; contains multiple transmembrane spans
YOR286W	RDL2	DEL	-0.856909	-0.295622	-1.03434	-0.728958	-0.121435	-0.384996	-0.253215	-0.264783	-0.164931	0.877691	0.149326	Protein with rhodanese activity; contains a rhodanese-like domain similar to Rdl1p, Uba4p, Tum1p, and Ych1p; overexpression causes a cell cycle delay; null mutant displays elevated frequency of mitochondrial genome loss
YKR003W	OSH6	DEL	-0.460571	-0.733878	-1.01012	-0.734856	-0.0949969	-0.333912	-0.214455	-0.0845062	-0.133303	-0.786196	-0.334668	Member of an oxysterol-binding protein family; overlapping, redundant functions in sterol metabolism and which collectively perform a function essential for viability; GFP-fusion protein localizes to the cell periphery; overexpression extends lifespan by promoting vacuolar fusion; OSH6 has a paralog, OSH7, that arose from the whole genome duplication
YGL160W	AIM14	DEL	-1.01808	-0.819433	-0.41266	-0.750058	-0.14365	-0.00291541	-0.0732829	-0.307929	0.110566	-0.488059	-0.228474	NADPH oxidase localized to the perinuclear ER; produces superoxide from NADPH; overexpression causes MCA1 dependent apoptosis; likely involved in superoxide-mediated regulation of the actin cytoskeleton; member of a conserved superfamily of NADPH oxidases (NOX enzymes); has similarity to iron/copper reductases (FRE1-8), particularly Fre8p
YMR257C	PET111	DEL	-1.07704	-0.342016	-0.750251	-0.723101	-0.491248	-0.331426	-0.411337	-0.486309	-1.01087	-0.408964	-0.63538	Mitochondrial translational activator specific for the COX2 mRNA; located in the mitochondrial inner membrane
YDL071C		DEL	-0.60851	-0.738215	-0.815104	-0.72061	-0.345533	-0.201662	-0.273598	-0.0738324	0.113724	0.211076	0.0836561	Dubious open reading frame; unlikely to encode a functional protein, based on available experimental and comparative sequence data; partially overlaps the verified ORF BDF2/YDL070W
YJR024C	MDE1	DEL	-0.620594	-0.446424	-1.10235	-0.723123	-0.215927	-0.541768	-0.378848	0.209818	0.219843	-0.383466	0.0153987	5'-methylthioribulose-1-phosphate dehydratase; acts in the methionine salvage pathway; potential Smt3p sumoylation substrate; expression downregulated by caspofungin and deletion mutant is caspofungin resistant
YBR231C	SWC5	DEL	-1.26175	-0.597894	-0.328405	-0.729351	-0.739489	-0.490129	-0.614809	-0.989957	-1.31108	-0.664573	-0.988537	Component of the SWR1 complex; complex exchanges histone variant H2AZ (Htz1p) for chromatin-bound histone H2A; protein abundance increases in response to DNA replication stress; relocalizes to the cytosol in response to hypoxia
YIL066C	RNR3	DEL	-0.104028	-0.797169	-1.25273	-0.717977	0.00829349	-0.0671846	-0.0294456	0.658272	0.700167	0.342027	0.566822	Minor isoform of large subunit of ribonucleotide-diphosphate reductase; the RNR complex catalyzes rate-limiting step in dNTP synthesis, regulated by DNA replication and DNA damage checkpoint pathways via localization of small subunits; RNR3 has a paralog, RNR1, that arose from the whole genome duplication
YOL035C		DEL	-0.513298	-0.171513	-1.37323	-0.686013	-0.0267046	0.622602	0.297949	0.55845	0.246777	1.1314	0.645544	Dubious open reading frame; unlikely to encode a functional protein, based on available experimental and comparative sequence data
YGL045W	RIM8	DEL	-1.12747	-0.150328	-0.872293	-0.716698	-0.468961	-0.559038	-0.514	-1.31412	-1.5186	-1.15252	-1.32841	Protein involved in proteolytic activation of Rim101p; part of response to alkaline pH; interacts with ESCRT-1 subunits Stp22p and Vps28p; essential for anaerobic growth; member of the arrestin-related trafficking adaptor family
YKL040C	NFU1	DEL	-0.446118	-0.552779	-1.14699	-0.715297	-0.106714	-0.0499155	-0.0783146	-0.135404	-0.0229182	-0.198307	-0.118877	Protein involved in iron metabolism in mitochondria; similar to NifU, which is a protein required for the maturation of the Fe/S clusters of nitrogenase in nitrogen-fixing bacteria
YDR508C	GNP1	DEL	-0.768494	-1.17442	-0.166487	-0.703132	-0.100219	-0.36939	-0.234804	1.07326	0.462625	0.668183	0.73469	High-affinity glutamine permease; also transports Leu, Ser, Thr, Cys, Met and Asn; expression is fully dependent on Grr1p and modulated by the Ssy1p-Ptr3p-Ssy5p (SPS) sensor of extracellular amino acids; GNP1 has a paralog, AGP1, that arose from the whole genome duplication
YBR016W		DEL	-1.05604	-0.458188	-0.864155	-0.792794	-0.258752	-0.159736	-0.209244	-0.582572	-0.0046557	-1.37159	-0.652939	Tail-anchored plasma membrane protein with a conserved CYSTM module; predicted to be palmitoylated; has similarity to hydrophilins, which are involved in the adaptive response to hyperosmotic conditions; YBR016W has a paralog, YDL012C, that arose from the whole genome duplication
YMR243C	ZRC1	DEL	-0.704119	-0.799304	-0.635006	-0.712809	-0.396947	-0.236762	-0.316855	-0.938373	-0.0599753	-0.705254	-0.567868	Vacuolar membrane zinc transporter; transports zinc from cytosol to vacuole for storage; also has role in resistance to zinc shock resulting from sudden influx of zinc into cytoplasm; human ortholog SLC30A10 functions as a Mn transporter and mutations in SLC30A10 cause neurotoxic accumulation of Mn in liver and brain; ZRC1 has a paralog, COT1, that arose from the whole genome duplication
YEL003W	GIM4	DEL	-0.335719	-1.2774	-0.486052	-0.699725	-0.517969	-0.0733383	-0.295654	-0.0195688	-0.0479946	-0.388132	-0.151899	Subunit of the heterohexameric cochaperone prefoldin complex; complex binds specifically to cytosolic chaperonin and transfers target proteins to it
YDR238C	SEC26	DAMP	-0.317659	-0.413266	-1.39029	-0.707073	0.170818	0.247745	0.209282	0.10125	0.0330857	0.386426	0.173587	Essential beta-coat protein of the COPI coatomer; involved in ER-to-Golgi protein trafficking and maintenance of normal ER morphology; shares 43% sequence identity with mammalian beta-coat protein (beta-COP)
YDR445C		DEL	-1.73253	0.0612099	-0.296285	-0.65587	0.0738904	0.0793528	0.0766216	1.44892	1.21402	2.3055	1.65615	Dubious open reading frame; unlikely to encode a functional protein, based on available experimental and comparative sequence data
YGR164W		DEL	-0.230405	-0.350903	-1.4123	-0.664536	-0.0346261	-0.292257	-0.163442	0.373804	0.253644	-0.0875504	0.179966	Dubious open reading frame; unlikely to encode a functional protein, based on available experimental and comparative sequence data
YDL180W		DEL	-0.655101	-0.729655	-0.71962	-0.701459	-0.159146	0.0437699	-0.0576883	0.184879	-0.00438398	-0.049055	0.0438134	Putative protein of unknown function; green fluorescent protein (GFP)-fusion protein localizes to the vacuole
YJR044C	VPS55	DEL	-0.761817	-0.317396	-1.03221	-0.703808	-0.0653323	-0.0920772	-0.0787047	0.0879211	0.132556	-0.130833	0.0298813	Late endosomal protein involved in late endosome to vacuole transport; functional homolog of human obesity receptor gene-related protein (OB-RGRP)
YPL135W	ISU1	DEL	-0.523761	-0.527722	-1.00549	-0.685658	-0.263979	-0.169605	-0.216792	0.306257	-0.0674668	0.500252	0.246348	Conserved protein of the mitochondrial matrix; performs a scaffolding function during assembly of iron-sulfur clusters, interacts physically and functionally with yeast frataxin (Yfh1p); isu1 isu2 double mutant is inviable; ISU1 has a paralog, ISU2, that arose from the whole genome duplication
YJL211C		DEL	-0.929413	-0.263018	-0.887615	-0.693349	-0.0551104	-0.439858	-0.247484	-0.487371	-0.202503	-0.364474	-0.351449	Dubious open reading frame; unlikely to encode a functional protein, based on available experimental and comparative sequence data; partially overlaps the verified gene YJL210W/PEX2
YMR253C		DEL	-0.523085	-0.548193	-0.905809	-0.659029	-0.120924	0.0181766	-0.0513735	0.476702	-0.254223	-0.435953	-0.0711579	Putative protein of unknown function; green fluorescent protein (GFP)-fusion protein localizes to the cytoplasm in a punctate pattern; YMR253C is not an essential gene
YCR052W	RSC6	DAMP	-0.336357	-0.777467	-0.943268	-0.685697	-0.480843	-0.50712	-0.493981	0.0131375	-0.086037	0.869628	0.265576	Component of the RSC chromatin remodeling complex; essential for mitotic growth; RSC6 has a paralog, SNF12, that arose from the whole genome duplication
YNL198C		DEL	-0.613579	-0.860544	-0.296309	-0.590144	-0.760859	0.264203	-0.248328	-1.13301	-0.885853	NA	-1.00943	Dubious open reading frame; unlikely to encode a functional protein, based on available experimental and comparative sequence data
YKL196C	YKT6	DAMP	-0.7269	-0.36643	-1.03876	-0.710697	-0.466605	-0.550326	-0.508465	-0.426715	-0.0970717	0.230434	-0.0977842	Vesicle membrane protein (v-SNARE) with acyltransferase activity; involved in trafficking to and within the Golgi, endocytic trafficking to the vacuole, and vacuolar fusion; membrane localization due to prenylation at the carboxy-terminus
YLR078C	BOS1	DAMP	-0.79917	-0.966235	-0.234997	-0.666801	-1.41406	-0.454179	-0.93412	-0.437636	-1.35299	0.189592	-0.533678	v-SNARE (vesicle specific SNAP receptor); localized to the endoplasmic reticulum membrane and necessary for vesicular transport from the ER to the Golgi
YLR307W	CDA1	DEL	-0.997198	0.0522768	-1.19154	-0.712154	-1.22689	-0.585543	-0.906216	-0.294967	0.278703	0.226331	0.0700223	Chitin deacetylase; together with Cda2p involved in the biosynthesis ascospore wall component, chitosan; required for proper rigidity of the ascospore wall
YPL021W	ECM23	DEL	-0.64199	-0.63405	-0.820241	-0.69876	-0.555616	-0.499619	-0.527617	-0.102154	0.0574985	0.251112	0.0688187	Non-essential protein of unconfirmed function; affects pre-rRNA processing, may act as a negative regulator of the transcription of genes involved in pseudohyphal growth; homologous to Srd1p
YJL063C	MRPL8	DEL	-0.660245	-0.59801	-0.795592	-0.684616	-0.369555	-1.02909	-0.699324	0.129057	-0.254997	0.141267	0.00510875	Mitochondrial ribosomal protein of the large subunit
YAL014C	SYN8	DEL	-0.641742	-0.587752	-0.813602	-0.681032	-0.424841	-0.254128	-0.339485	0.0665997	0.11211	0.366757	0.181822	Endosomal SNARE related to mammalian syntaxin 8
YJL157C	FAR1	DEL	-0.612969	-0.755017	-0.68509	-0.684358	-0.249485	-0.223577	-0.236531	-0.0354864	0.164518	-0.326158	-0.0657091	CDK inhibitor and nuclear anchor; during the cell cycle Far1p sequesters the GEF Cdc24p in the nucleus; phosphorylation by Cdc28p-Cln results in SCFCdc4 complex-mediated ubiquitin-dependent degradation, releasing Cdc24p for export and activation of GTPase Cdc42p; in response to pheromone, phosphorylation of Far1p by MAPK Fus3p results in association with, and inhibition of Cdc28p-Cln, as well as …
YFL028C	CAF16	DEL	-1.35163	0.808906	-1.48103	-0.674582	0.582901	0.0885195	0.33571	0.275088	1.04098	1.75562	1.02389	Part of evolutionarily-conserved CCR4-NOT regulatory complex; contains single ABC-type ATPase domain but no transmembrane domain; interacts with several subunits of Mediator
YPR170C		DEL	-0.764521	-0.741622	-0.498199	-0.668114	-0.441218	0.050403	-0.195408	0.654809	0.569614	0.439912	0.554778	Dubious open reading frame; unlikely to encode a functional protein, based on available experimental and comparative sequence data; partially overlaps ORFs YPR169W-A and YPR170W-B
YLR353W	BUD8	DEL	-0.426999	-0.866184	-0.802183	-0.698455	0.059218	-0.409112	-0.174947	-0.0716829	-0.798147	-0.369866	-0.413232	Protein involved in bud-site selection; diploid mutants display a unipolar budding pattern instead of the wild-type bipolar pattern, and bud at the proximal pole; BUD8 has a paralog, BUD9, that arose from the whole genome duplication
YGL005C	COG7	DEL	-1.09561	-0.554915	-0.479658	-0.710061	-0.0347252	0.15553	0.0604023	1.87641	0.625748	2.01041	1.50419	Component of the conserved oligomeric Golgi complex; a cytosolic tethering complex (Cog1p through Cog8p) that functions in protein trafficking to mediate fusion of transport vesicles to Golgi compartments
YMR151W	YIM2	DEL	-0.827984	-0.408423	-0.756235	-0.664214	-0.367216	-0.885204	-0.62621	-0.648649	-1.33951	-0.112883	-0.700349	Dubious open reading frame; unlikely to encode a functional protein, based on available experimental and comparative sequence data; not conserved in closely related Saccharomyces species; 5% of ORF overlaps the verified gene IMP1
YDR449C	UTP6	DAMP	-0.302135	-0.808503	-0.724109	-0.611582	0.157792	0.15651	0.157151	-0.0742158	-0.0477966	-0.043266	-0.0550928	Nucleolar protein; component of the small subunit (SSU) processome containing the U3 snoRNA that is involved in processing of pre-18S rRNA
YPL116W	HOS3	DEL	-0.501931	-0.61029	-1.19712	-0.769779	-0.256273	-0.157594	-0.206934	0.508644	0.544571	0.404961	0.486059	Trichostatin A-insensitive homodimeric histone deacetylase (HDAC); specificity in vitro for histones H3, H4, H2A, and H2B; similar to Hda1p, Rpd3p, Hos1p, and Hos2p; deletion results in increased histone acetylation at rDNA repeats
YER139C	RTR1	DEL	-0.719331	-0.267239	-1.10627	-0.697613	-0.328014	-0.620817	-0.474415	-1.61576	-1.25109	-1.41427	-1.42704	CTD phosphatase; dephosphorylates S5-P in the C-terminal domain of Rpo21p; has a cysteine-rich motif required for function and conserved in eukaryotes; shuttles between the nucleus and cytoplasm; RTR1 has a paralog, RTR2, that arose from the whole genome duplication
YBR065C	ECM2	DEL	-0.628216	-0.441924	-0.940171	-0.670104	-0.195579	-0.229966	-0.212773	0.200664	-0.0581854	0.208472	0.116983	Pre-mRNA splicing factor; facilitates the cooperative formation of U2/U6 helix II in association with stem II in the spliceosome, function may be regulated by Slu7p
YKL083W		DAMP	-1.09969	NA	-0.636137	-0.867914	NA	NA	NA	-0.0382793	NA	NA	-0.0382793	Dubious open reading frame; unlikely to encode a functional protein, based on available experimental and comparative sequence data; not conserved in closely related Saccharomyces species; partially overlaps the verified essential gene RRP14
YOR082C		DEL	-0.841118	-0.473633	-0.754491	-0.689747	-0.17398	-0.528601	-0.35129	-0.833436	-0.595031	-1.36699	-0.93182	Dubious open reading frame; unlikely to encode a functional protein, based on available experimental and comparative sequence data; partially overlaps the verified gene YOR083W
YLR390W	ECM19	DEL	-0.0971148	-0.798274	-1.18228	-0.692555	-0.25981	-0.528477	-0.394144	-0.151999	-0.194215	-0.168229	-0.171481	Putative protein of unknown function; the authentic, non-tagged protein is detected in highly purified mitochondria in high-throughput studies
YOR357C	SNX3	DEL	-0.750442	-0.435777	-0.841245	-0.675821	-0.279866	0.0160351	-0.131916	0.290373	0.212192	0.421936	0.308167	Sorting nexin for late-Golgi enzymes; required to maintain late-Golgi resident enzymes in their proper location by recycling molecules from the prevacuolar compartment; contains a PX domain and sequence similarity to human Snx3p
YJR127C	RSF2	DEL	-0.873586	-0.301337	-0.86678	-0.680568	-0.112734	-0.432066	-0.2724	-0.23448	-0.465305	-1.19169	-0.630491	Zinc-finger protein; involved in transcriptional control of both nuclear and mitochondrial genes, many of which specify products required for glycerol-based growth, respiration, and other functions; RSF2 has a paralog, TDA9, that arose from the whole genome duplication; relocalizes from nucleus to cytoplasm upon DNA replication stress
YLR219W	MSC3	DEL	-0.721727	-0.316592	-0.987356	-0.675225	-0.104426	-0.1164	-0.110413	-0.0136655	0.171999	0.188188	0.115507	Protein of unknown function; green fluorescent protein (GFP)-fusion protein localizes to the cell periphery; msc3 mutants are defective in directing meiotic recombination events to homologous chromatids; potential Cdc28p substrate; protein abundance increases in response to DNA replication stress
YER047C	SAP1	DEL	0.261575	-0.597136	-1.2173	-0.51762	-0.530605	-0.349388	-0.439996	1.63865	0.762399	0.983128	1.12806	Putative ATPase of the AAA family; interacts with the Sin1p transcriptional repressor in the two-hybrid system
YBL050W	SEC17	DAMP	-0.61901	-0.372654	-1.04181	-0.677825	0.0564164	-0.0128148	0.0218008	-0.112271	-0.561591	-0.634374	-0.436079	Alpha-SNAP cochaperone; SNARE-complex adaptor for Sec18 (NSF) during the disassembly of postfusion cis-SNARE complexes; stimulates the ATPase activity of Sec18p; peripheral membrane protein required for vesicular transport between ER and Golgi, the 'priming' step in homotypic vacuole fusion, and autophagy; similar to mammalian alpha-SNAP
YLR181C	VTA1	DEL	-0.564564	-0.786795	-0.682692	-0.678017	-0.376831	0.0743892	-0.151221	0.0116358	0.256753	-0.555066	-0.0955589	Multivesicular body (MVB) protein; involved in endosomal protein sorting; regulates Vps4p activity by promoting its oligomerization; has an N-terminal Vps60- and Did2- binding domain, a linker region, and a C-terminal Vps4p binding domain
YKL099C	UTP11	DAMP	-0.306011	-0.662445	-0.991534	-0.65333	0.134115	0.178282	0.156199	-0.0847738	0.205678	-0.0777579	0.0143821	Subunit of U3-containing Small Subunit (SSU) processome complex; involved in production of 18S rRNA and assembly of small ribosomal subunit
YNL281W	HCH1	DEL	-0.447698	-0.629094	-0.946383	-0.674392	-0.106946	-0.769791	-0.438368	-0.0212394	-0.498115	-0.408707	-0.309354	Heat shock protein regulator; binds to Hsp90p and may stimulate ATPase activity; originally identified as a high-copy number suppressor of a HSP90 loss-of-function mutation; role in regulating Hsp90 inhibitor drug sensitivity; GFP-fusion protein localizes to the cytoplasm and nucleus; protein abundance increases in response to DNA replication stress
YBR069C	TAT1	DEL	-0.562782	-0.333501	-0.674048	-0.523444	0.081766	-1.16723	-0.54273	-1.35906	-2.06772	-1.23307	-1.55328	Amino acid transporter for valine, leucine, isoleucine, and tyrosine; low-affinity tryptophan and histidine transporter; overexpression confers FK506 and FTY720 resistance; protein abundance increases in response to DNA replication stress
YIR021W	MRS1	DEL	-0.788806	-0.378848	-0.795837	-0.654497	-0.571366	-0.666513	-0.618939	-0.656836	-1.03012	-0.774831	-0.820597	Splicing protein; required for splicing of two mitochondrial group I introns (BI3 in COB and AI5beta in COX1); forms a splicing complex, containing four subunits of Mrs1p and two subunits of the BI3-encoded maturase, that binds to the BI3 RNA; MRS1 has a paralog, CCE1, that arose from the whole genome duplication
YMR285C	NGL2	DEL	-0.910666	-0.346425	-0.787676	-0.681589	-0.339917	-0.496471	-0.418194	-0.263593	-0.393002	-0.165739	-0.274112	Protein involved in 5.8S rRNA processing; Ccr4p-like RNase required for correct 3'-end formation of 5.8S rRNA at site E; similar to Ngl1p; NGL2 has a paralog, NGL3, that arose from the whole genome duplication
YDR468C	TLG1	DAMP	-0.779939	-0.379611	-0.779219	-0.646256	-0.0964161	0.15087	0.0272269	0.421688	0.590869	0.519235	0.510597	Essential t-SNARE that mediates fusion of vesicles with the late Golgi; forms a complex with Tlg2p and Vti1p; mediates fusion of endosome-derived vesicles with the late Golgi; binds the docking complex VFT (Vps fifty-three) through interaction with Vps51p
YCR065W	HCM1	DEL	-0.671757	-0.6074	-0.794092	-0.691083	-0.338489	0.079452	-0.129519	0.745422	-0.0053401	0.00823122	0.249438	Forkhead transcription factor; drives S-phase specific expression of genes involved in chromosome segregation, spindle dynamics, and budding; suppressor of calmodulin mutants with specific SPB assembly defects; telomere maintenance role
YGR117C		DEL	-0.663922	-0.783353	-0.616317	-0.687864	-0.511299	-0.551534	-0.531417	0.0266779	-0.481163	-1.43973	-0.631405	Putative protein of unknown function; green fluorescent protein (GFP)-fusion protein localizes to the cytoplasm
YHL007C	STE20	DEL	-1.06269	-0.519767	-0.476033	-0.686165	-0.399416	-0.615112	-0.507264	-0.329051	-0.347916	-1.0593	-0.578756	Cdc42p-activated signal transducing kinase; involved in pheromone response, pseudohyphal/invasive growth, vacuole inheritance, down-regulation of sterol uptake; GBB motif binds Ste4p; member of the PAK (p21-activated kinase) family
YOL003C	PFA4	DEL	-1.01367	-0.484621	-0.508888	-0.66906	0.0256491	-0.381565	-0.177958	-0.197969	-0.0948253	0.14691	-0.0486281	Palmitoyltransferase with autoacylation activity; required for palmitoylation of amino acid permeases containing a C-terminal Phe-Trp-Cys site; required for modification of Chs3p; member of the DHHC family of putative palmitoyltransferases
YKR005C		DEL	-0.480399	-0.56589	-0.980851	-0.675713	-0.466558	-0.0862974	-0.276428	-0.207722	0.44309	-1.25769	-0.340773	Putative protein of unknown function
YJL210W	PEX2	DEL	-0.677633	-0.336107	-0.929196	-0.647645	-0.126329	-0.273981	-0.200155	-0.0852307	-0.0474597	-0.0505137	-0.0610681	RING-finger peroxin and E3 ubiquitin ligase; peroxisomal membrane protein with a C-terminal zinc-binding RING domain, forms translocation subcomplex with Pex10p and Pex12p which functions in peroxisomal matrix protein import
YML124C	TUB3	DEL	-0.500347	-0.573931	-0.859202	-0.644493	-0.0913823	-0.141823	-0.116603	0.00389574	-0.181397	-0.270036	-0.149179	Alpha-tubulin; associates with beta-tubulin (Tub2p) to form tubulin dimer, which polymerizes to form microtubules; expressed at lower level than Tub1p; TUB3 has a paralog, TUB1, that arose from the whole genome duplication
YGR206W	MVB12	DEL	-0.609843	-0.97073	-0.399907	-0.66016	-0.59664	0.284754	-0.155943	0.453115	0.248153	0.443534	0.381601	ESCRT-I subunit required to stabilize ESCRT-I core complex oligomers; the ESCRT-I core complex (Stp22p, Vps28p, Srn2p) is involved in ubiquitin-dependent sorting of proteins into the endosome; deletion mutant is sensitive to rapamycin and nystatin
YKL074C	MUD2	DEL	-0.620131	-0.581578	-0.769631	-0.657113	-0.268251	0.0191573	-0.124547	-0.398617	-0.0746641	-1.03322	-0.502165	Protein involved in early pre-mRNA splicing; component of the pre-mRNA-U1 snRNP complex, the commitment complex; interacts with Msl5p/BBP splicing factor and Sub2p; similar to metazoan splicing factor U2AF65
YLR377C	FBP1	DEL	-0.617173	0.105168	-1.48783	-0.666613	-0.182001	-0.192667	-0.187334	-0.235267	0.0361385	-0.176577	-0.125235	Fructose-1,6-bisphosphatase; key regulatory enzyme in the gluconeogenesis pathway, required for glucose metabolism; undergoes either proteasome-mediated or autophagy-mediated degradation depending on growth conditions; glucose starvation results in redistribution to the periplasm; interacts with Vid30p
YOR077W	RTS2	DAMP	-0.524857	0.0376414	-1.44587	-0.644362	NA	0.51094	0.51094	0.0621048	0.444708	0.393845	0.300219	Basic zinc-finger protein; similar to human and mouse Kin17 proteins which are chromatin-associated proteins involved in UV response and DNA replication
YPR068C	HOS1	DEL	-0.374974	-0.485811	-1.15686	-0.672549	-0.050652	-0.0744562	-0.0625541	0.328568	0.0359772	-0.47473	-0.0367284	Class I histone deacetylase (HDAC) family member; deacetylates Smc3p on lysine residues at anaphase onset; has sequence similarity to Hda1p, Rpd3p, Hos2p, and Hos3p; interacts with the Tup1p-Ssn6p corepressor complex
YPL203W	TPK2	DEL	-0.505255	-0.70301	-0.770365	-0.659543	-0.29604	-0.0733632	-0.184702	0.191121	0.293498	0.399101	0.294573	cAMP-dependent protein kinase catalytic subunit; promotes vegetative growth in response to nutrients via the Ras-cAMP signaling pathway; partially redundant with Tpk1p and Tpk3p; localizes to P-bodies during stationary phase; relocalizes to the cytosol in response to hypoxia
YOR115C	TRS33	DEL	-0.636118	-0.34558	-0.955196	-0.645631	0.0799619	-0.000376675	0.0397926	0.271289	0.170775	0.0568444	0.166303	One of 10 subunits of the transport protein particle (TRAPP) complex; the TRAPP complex is of the cis-Golgi and mediates vesicle docking and fusion; involved in endoplasmic reticulum (ER) to Golgi membrane traffic
YMR019W	STB4	DEL	-0.693128	-0.502322	-0.793644	-0.663031	-0.270146	-0.408298	-0.339222	-0.0883956	0.0180554	-0.162168	-0.0775026	Putative transcription factor; contains a Zn(II)2Cys6 zinc finger domain characteristic of DNA-binding proteins; computational analysis suggests a role in regulation of expression of genes encoding transporters; binds Sin3p in a two-hybrid assay;
YKR030W	GMH1	DEL	-0.234505	-0.614563	-1.11868	-0.655916	-0.385377	-0.221363	-0.30337	-0.0446552	0.0112074	-0.289627	-0.107692	Golgi membrane protein of unknown function; interacts with Gea1p and Gea2p; required for localization of Gea2p; computational analysis suggests a possible role in either cell wall synthesis or protein-vacuolar targeting
YOR163W	DDP1	DEL	-0.558601	-0.193117	-1.24258	-0.664765	0.130995	-0.148545	-0.00877467	-0.1329	1.22222	-0.138011	0.317104	Polyphosphate phosphatase; hydrolyzes diphosphorylated inositol polyphosphates and diadenosine polyphosphates; high specificity for diadenosine hexa- and pentaphosphates; contains endopolyphosphatase activity with a high affinity for polyphosphates, an activity also observed for its human DIPP homologs; possesses mRNA decapping activity; nudix hydrolase family member; protein abundance increases …
YPR052C	NHP6A	DEL	-0.68757	-0.596535	-0.699249	-0.661118	-0.409797	-0.565001	-0.487399	-0.0471136	-0.328806	-0.450314	-0.275411	High-mobility group (HMG) protein, binds to and remodels nucleosomes; involved in recruiting FACT and other chromatin remodelling complexes to chromosomes; functionally redundant with Nhp6Bp; homologous to mammalian HMGB1 and HMGB2; NHP6A has a paralog, NHP6B, that arose from the whole genome duplication; protein abundance increases in response to DNA replication stress
YOL036W		DEL	-0.664481	-0.550439	-0.69845	-0.63779	0.0818268	-0.297214	-0.107693	-0.017504	0.0751993	0.211909	0.0898681	Protein of unknown function; potential Cdc28p substrate; YOL036W has a paralog, YIR016W, that arose from the whole genome duplication
YNL131W	TOM22	DAMP	-0.148561	-0.868525	NA	-0.508543	NA	NA	NA	-0.446273	NA	NA	-0.446273	Component of the TOM (Translocase of Outer Membrane) complex; responsible for initial import of mitochondrially directed proteins; mediates interaction between TOM and TIM complexes and acts as a receptor for precursor proteins
YER153C	PET122	DEL	-1.28778	0.00243407	-1.10344	-0.796262	-0.205931	-1.47662	-0.841276	-0.232151	-0.913162	-0.249461	-0.464925	Mitochondrial translational activator specific for the COX3 mRNA; acts together with Pet54p and Pet494p; located in the mitochondrial inner membrane
YDR348C	PAL1	DEL	-0.962813	-0.219213	-0.659499	-0.613842	-0.107596	-0.0641752	-0.0858857	-0.851871	-0.438318	-1.04299	-0.777725	Protein of unknown function thought to be involved in endocytosis; physically interacts with Ede1p and is found at endocytic sites at cell periphery during early stages of endocytosis; green fluorescent protein (GFP)-fusion protein localizes to bud neck; potential Cdc28p substrate; similar to S. pombe Pal1 protein; relocalizes from bud neck to cytoplasm upon DNA replication stress; PAL1 has a par…
YGR112W	SHY1	DEL	-0.810855	-0.33143	-0.79146	-0.644581	-0.231389	-0.733704	-0.482547	0.482304	-0.201436	0.717066	0.332645	Mitochondrial inner membrane protein required for complex IV assembly; associates with complex IV assembly intermediates and complex III/complex IV supercomplexes; similar to human SURF1 involved in Leigh Syndrome; complex IV is also known as cytochrome c oxidase
YPL077C		DEL	-0.356296	-0.339859	-1.21329	-0.636482	-0.0386151	-0.241926	-0.140271	0.184971	0.00212271	0.0489144	0.0786694	Putative protein of unknown function; regulates PIS1 expression; mutant displays spore wall assembly defect in ether sensitivity screen; YPL077C is not an essential gene; YPL077C has a paralog, YBR197C, that arose from the whole genome duplication
YIL070C	MAM33	DEL	-0.606966	-0.406114	-0.882377	-0.631819	-0.46082	-0.632082	-0.546451	-0.0983146	-0.633525	0.330496	-0.133781	Acidic protein of the mitochondrial matrix; involved in oxidative phosphorylation; related to the human complement receptor gC1q-R
YGR275W	RTT102	DEL	-0.481363	-0.678336	-0.706086	-0.621928	-0.166091	-0.0977619	-0.131927	0.231067	0.57112	0.653978	0.485388	Component of both the SWI/SNF and RSC chromatin remodeling complexes; suggested role in chromosome maintenance; possible weak regulator of Ty1 transposition; protein abundance increases in response to DNA replication stress
YML067C	ERV41	DEL	-0.311335	-0.22255	-1.43307	-0.655653	-0.238814	-0.0182509	-0.128533	-0.0835359	0.156581	-0.340127	-0.0890275	Protein localized to COPII-coated vesicles; forms a complex with Erv46p; involved in the membrane fusion stage of transport; has homology to human ERGIC2 (PTX1) protein
YML006C	GIS4	DEL	-0.845089	-0.254209	-0.798426	-0.632575	-0.192937	-0.288962	-0.240949	-0.391095	-0.489573	-0.414763	-0.431811	CAAX box containing protein of unknown function; proposed to be involved in the RAS/cAMP signaling pathway
YNL098C	RAS2	DEL	-0.707727	-0.634035	-0.610807	-0.650857	-0.509082	-0.0721012	-0.290592	0.366827	-0.15134	0.227494	0.14766	GTP-binding protein; regulates nitrogen starvation response, sporulation, and filamentous growth; farnesylation and palmitoylation required for activity and localization to plasma membrane; homolog of mammalian Ras proto-oncogenes; RAS2 has a paralog, RAS1, that arose from the whole genome duplication
YJL218W		DEL	-0.633556	0.0886178	-1.41002	-0.651653	0.197269	-0.161006	0.0181316	0.237713	0.297657	0.370037	0.301802	Putative acetyltransferase; similar to bacterial galactoside O-acetyltransferases; induced by oleate in an OAF1/PIP2-dependent manner; promoter contains an oleate response element consensus sequence; non-essential gene
YKR028W	SAP190	DEL	-0.931648	-0.381565	-0.607665	-0.640293	-0.281545	0.124853	-0.0783456	0.15133	-0.0899487	-0.0160614	0.0151067	Protein that forms a complex with the Sit4p protein phosphatase; required for Sit4p function; member of a family of similar proteins including Sap4p, Sap155p, and Sap185p; SAP190 has a paralog, SAP185, that arose from the whole genome duplication
YKL124W	SSH4	DEL	-0.442241	-0.691939	-0.826126	-0.653435	-0.0994713	-0.683886	-0.391679	-0.127955	-0.251104	-0.20206	-0.193706	Specificity factor required for Rsp5p-dependent ubiquitination; also required for sorting of cargo proteins at the multivesicular body; identified as a high-copy suppressor of a SHR3 deletion, increasing steady-state levels of amino acid permeases
YAL046C	AIM1	DEL	-0.928675	-0.292183	-0.687971	-0.636276	-0.389518	-0.234564	-0.312041	-0.137145	-0.0536965	-0.73841	-0.30975	Protein involved in mitochondrial function or organization; null mutant displays elevated frequency of mitochondrial genome loss
YBR141C	BMT2	DEL	-0.503895	-0.446945	-0.941846	-0.630896	-0.315223	-0.36563	-0.340426	0.0288106	0.389061	-0.00520128	0.137557	Nucleolar S-adenosylmethionine-dependent rRNA methyltransferase; methylates adenine (m1A) of the large subunit (LSU) rRNA at position 2142; belongs to Rossmann fold superfamily; green fluorescent protein (GFP)-fusion protein localizes to the nucleolus; YBR141C is not an essential gene
YML074C	FPR3	DEL	-0.524247	-0.53479	-0.807876	-0.622304	-0.518064	-0.319089	-0.418576	-0.275849	-0.0322668	-0.0117525	-0.106623	Nucleolar peptidyl-prolyl cis-trans isomerase (PPIase); FK506 binding protein; phosphorylated by casein kinase II (Cka1p-Cka2p-Ckb1p-Ckb2p) and dephosphorylated by Ptp1p; FPR3 has a paralog, FPR4, that arose from the whole genome duplication
YER048W-A	ISD11	DAMP	-0.609318	-0.802839	-0.541863	-0.65134	-0.533675	-0.37278	-0.453227	0.0679818	-0.0343972	0.243631	0.0924051	Cysteine desulfurase (Nfs1p) activator; essential for the formation of the persulfide intermediate at the desulfurase active site during pyridoxal phosphate-dependent desulfuration of cysteine; required for mitochondrial iron-sulfur cluster biosynthesis
YOR112W	CEX1	DEL	-0.846648	-0.328192	-0.723478	-0.632773	-0.0378655	-0.0680941	-0.0529798	0.178077	0.377157	1.59552	0.716917	Component of the nuclear aminoacylation-dependent tRNA export pathway; cytoplasmic; interacts with nuclear pore component Nup116p; copurifies with tRNA export receptors Los1p and Msn5p, as well as eIF-1a and the RAN GTPase Gsp1p
YDR227W	SIR4	DEL	-0.241007	-0.697912	-0.997093	-0.645337	-0.16658	0.0592599	-0.0536601	0.812803	0.492688	0.517532	0.607675	SIR protein involved in assembly of silent chromatin domains; silent information regulator (SIR) along with SIR2 and SIR3; involved in assembly of silent chromatin domains at telomeres and the silent mating-type loci; potentially phosphorylated by Cdc28p; some alleles of SIR4 prolong lifespan
YGL163C	RAD54	DEL	-0.3432	-0.369582	-1.12063	-0.611138	0.219368	-0.25746	-0.0190458	-0.454707	-0.544448	-0.192259	-0.397138	DNA-dependent ATPase that stimulates strand exchange; modifies the topology of double-stranded DNA; involved in the recombinational repair of double-strand breaks in DNA during vegetative growth and meiosis; member of the SWI/SNF family of DNA translocases; forms nuclear foci upon DNA replication stress
YML089C		DEL	-0.344492	-0.423703	-1.06436	-0.610853	-0.18311	-0.220108	-0.201609	-0.33568	0.454594	-0.337201	-0.0727624	Dubious open reading frame; unlikely to encode a functional protein, based on available experimental and comparative sequence data; expression induced by calcium shortage
YOR358W	HAP5	DEL	-0.678505	-0.266185	-0.938584	-0.627758	-0.295983	-0.143198	-0.21959	0.727503	-0.766502	-0.582294	-0.207098	Subunit of the Hap2p/3p/4p/5p CCAAT-binding complex; complex is heme-activated and glucose repressed; complex is a transcriptional activator and global regulator of respiratory gene expression; required for assembly and DNA binding activity of the complex
YBL041W	PRE7	DAMP	-0.152161	-0.798987	-0.931581	-0.627576	-0.274711	-0.0306824	-0.152697	-1.21281	-1.02631	0.0406125	-0.732835	Beta 6 subunit of the 20S proteasome
YDR122W	KIN1	DEL	-0.394569	-0.428568	-1.2421	-0.688412	-0.358008	-0.319035	-0.338522	0.377801	-0.475809	-0.868034	-0.322014	Serine/threonine protein kinase involved in regulation of exocytosis; localizes to the cytoplasmic face of the plasma membrane; KIN1 has a paralog, KIN2, that arose from the whole genome duplication
YOL017W	ESC8	DEL	-0.365443	-0.485347	-1.00278	-0.617858	-0.346866	0.00988609	-0.16849	0.081724	-0.159062	-0.368544	-0.148627	Protein involved in telomeric and mating-type locus silencing; interacts with Sir2p and also interacts with Gal11p, which is a component of the RNA pol II mediator complex; ESC8 has a paralog, IOC3, that arose from the whole genome duplication
YPR134W	MSS18	DEL	-0.784523	-0.357206	-0.706671	-0.616133	-0.651384	-0.671808	-0.661596	-0.360997	-0.813985	0.026038	-0.382981	Nuclear encoded protein needed for splicing of mitochondrial intron; required for efficient splicing of mitochondrial COX1 aI5beta intron; mss18 mutations block cleavage of 5' exon - intron junction; phenotype of intronless strain suggests additional functions
YPR042C	PUF2	DEL	-0.021901	-0.78141	-1.01484	-0.606051	-0.279123	-0.0399155	-0.159519	-0.0563857	-0.0714834	-0.207028	-0.111632	mRNA-binding protein; member of the PUF protein family, which is defined by the presence of Pumilio homology domains that confer RNA binding activity; preferentially binds mRNAs encoding membrane-associated proteins; PUF2 has a paralog, JSN1, that arose from the whole genome duplication
YJR091C	JSN1	DEL	-1.05947	-0.289988	-0.539862	-0.629774	0.150506	-0.0687777	0.0408643	0.860298	0.0689346	0.0202447	0.316492	Member of the Puf family of RNA-binding proteins; interacts with mRNAs encoding membrane-associated proteins; involved in localizing the Arp2/3 complex to mitochondria; overexpression causes increased sensitivity to benomyl; JSN1 has a paralog, PUF2, that arose from the whole genome duplication
YGR181W	TIM13	DEL	-0.148819	-0.087457	-1.59483	-0.610369	0.116091	-0.131197	-0.00755269	-0.211127	-0.732624	-0.335475	-0.426409	Mitochondrial intermembrane space protein; forms a complex with Tim8p that delivers a subset of hydrophobic proteins to the TIM22 complex for insertion into the inner membrane
YHL017W		DEL	-0.450716	-0.449689	-0.947276	-0.615894	-0.234043	-0.00577613	-0.11991	0.035016	0.126006	-0.474003	-0.104327	Putative protein of unknown function; green fluorescent protein (GFP)-fusion protein co-localizes with clathrin-coated vesicles; YHL017W has a paralog, PTM1, that arose from the whole genome duplication
YOR174W	MED4	DAMP	-0.597865	-0.831375	-0.75668	-0.72864	-0.206808	0.246108	0.0196501	0.64628	0.321982	1.21323	0.727165	Subunit of the RNA polymerase II mediator complex; associates with core polymerase subunits to form the RNA polymerase II holoenzyme; essential for transcriptional regulation
YHL030W	ECM29	DEL	-0.143586	-0.555252	-1.05838	-0.585741	-0.067084	0.0751999	0.00405796	-0.000128384	0.323216	0.462909	0.261999	Scaffold protein; assists in association of the proteasome core particle with the regulatory particle; inhibits proteasomal ATPase activity; degraded by the mature proteasome after assembly; contains HEAT-like repeats; protein increases in abundance and relocalizes from nucleus to cytoplasm upon DNA replication stress
YMR302C	YME2	DEL	-0.211454	-0.487034	-1.17339	-0.623959	-0.00950227	0.044762	0.0176299	-0.170334	0.171327	0.573252	0.191415	Integral inner mitochondrial membrane protein; role in maintaining mitochondrial nucleoid structure and number; mutants exhibit an increased rate of mitochondrial DNA escape; shows some sequence similarity to exonucleases
YMR063W	RIM9	DEL	-0.358143	NA	-0.40066	-0.379402	NA	-0.965944	-0.965944	0.0668992	0.104408	NA	0.0856535	Plasma membrane protein of unknown function; involved in the proteolytic activation of Rim101p in response to alkaline pH; interacts with Rim21p and Dfg16p to form a pH-sensing complex in the Rim101 pathway and is required to maintain Rim21p levels; has similarity to A. nidulans PalI;
YLR365W		DEL	-0.369542	-0.296469	-1.17754	-0.614517	0.0166349	0.243008	0.129822	0.0667584	0.465158	0.191978	0.241298	Dubious open reading frame; unlikely to encode a functional protein, based on available experimental and comparative sequence data; partially overlaps dubious gene YLR364C-A; YLR365W is not an essential gene
YCL061C	MRC1	DEL	0.0365418	-1.06332	-0.760192	-0.595658	-0.544724	0.0788123	-0.232956	0.231011	0.564896	0.674543	0.49015	S-phase checkpoint protein required for DNA replication; interacts with and stabilizes Pol2p at stalled replication forks during stress, where it forms a pausing complex with Tof1p and is phosphorylated by Mec1p; protects uncapped telomeres; degradation of Mrc1p via Dia2p help cells resume cell cycle during recovery from MMS-induced DNA damage in S-phase
YKL046C	DCW1	DEL	-0.233597	-0.505075	-1.09799	-0.612219	-0.336746	-0.328166	-0.332456	-0.0373283	-0.0942764	-0.487861	-0.206489	Putative mannosidase; GPI-anchored membrane protein required for cell wall biosynthesis in bud formation;homologous to Dfg5p
YMR140W	SIP5	DEL	-0.504114	-0.71117	-0.622193	-0.612493	-0.781016	-0.0216967	-0.401357	0.116553	-0.0767006	-0.0657753	-0.0086411	Protein of unknown function; interacts with both the Reg1p/Glc7p phosphatase and the Snf1p kinase; forms cytoplasmic foci upon DNA replication stress
YMR177W	MMT1	DEL	-0.570987	-0.649013	-0.650652	-0.623551	-0.0411612	-0.0203041	-0.0307326	0.238003	-0.332096	0.0914333	-0.000886578	Putative metal transporter involved in mitochondrial iron accumulation; MMT1 has a paralog, MMT2, that arose from the whole genome duplication
YML104C	MDM1	DEL	-0.954096	0.17029	-1.01415	-0.599318	0.102231	0.226344	0.164288	0.740809	0.677506	-0.196296	0.40734	Intermediate filament protein; required for nuclear and mitochondrial transmission to daughter buds; contains a Phox homology (PX) domain and specifically binds phosphatidylinositol 3-phosphate (PtdIns-3-P)
YDL107W	MSS2	DEL	-0.474963	-0.698703	-0.632317	-0.601994	-0.6082	-0.848344	-0.728272	-0.0821687	-0.736936	-0.410218	-0.409774	Peripherally bound inner membrane protein of the mitochondrial matrix; involved in membrane insertion of C-terminus of Cox2p, interacts genetically and physically with Cox18p
YPL260W		DEL	-0.59631	-0.754573	-0.595949	-0.648944	-0.304479	-0.163409	-0.233944	0.140364	-0.19758	0.221328	0.0547042	Putative substrate of cAMP-dependent protein kinase (PKA); green fluorescent protein (GFP)-fusion protein localizes to the cytoplasm and nucleus; YPL260W is not an essential gene; protein abundance increases in response to DNA replication stress
YBR123C	TFC1	DAMP	-0.405197	-0.762419	-0.63493	-0.600849	NA	-0.690422	-0.690422	0.784079	NA	2.31618	1.55013	Subunit of RNA polymerase III transcription initiation factor complex; one of six subunits of the RNA polymerase III transcription initiation factor complex (TFIIIC); part of the TauA globular domain of TFIIIC that binds DNA at the BoxA promoter sites of tRNA and similar genes; human homolog is TFIIIC-63
YLR258W	GSY2	DEL	-0.549518	-0.47613	-0.869358	-0.631669	-0.345263	-0.138704	-0.241984	-0.195155	0.249479	-0.258275	-0.0679834	Glycogen synthase; expression induced by glucose limitation, nitrogen starvation, heat shock, and stationary phase; activity regulated by cAMP-dependent, Snf1p and Pho85p kinases as well as by the Gac1p-Glc7p phosphatase; GSY2 has a paralog, GSY1, that arose from the whole genome duplication; relocalizes from cytoplasm to plasma membrane upon DNA replication stress
YOR029W		DEL	-0.377082	-0.608333	-0.884457	-0.62329	-0.417639	0.0452258	-0.186207	0.220094	-0.0487384	-0.185268	-0.00463728	Dubious open reading frame; unlikely to encode a functional protein, based on available experimental and comparative sequence data
YBL019W	APN2	DEL	-0.346067	-0.482063	-0.962404	-0.596845	0.00835859	-0.0478261	-0.0197338	0.447346	0.714085	-0.130032	0.3438	Class II abasic (AP) endonuclease involved in repair of DNA damage; homolog of human HAP1 and E. coli exoIII
YBR277C		DEL	-0.388012	-0.842554	-0.56645	-0.599005	-0.184344	0.165536	-0.00940409	0.435667	0.276753	0.678174	0.463531	Dubious open reading frame; unlikely to encode a functional protein, based on available experimental and comparative sequence data; partially overlaps the verified gene YBR278W
YLR392C	ART10	DEL	-0.377245	-0.690915	-0.799442	-0.622534	-0.226433	-0.0579714	-0.142202	-0.05773	-0.34141	-0.579426	-0.326189	Protein of unknown function that contains 2 PY motifs; ubiquinated by Rsp5p; overexpression confers resistance to arsenite; green fluorescent protein (GFP)-fusion protein localizes it to the cytoplasm; non-essential gene
YIL084C	SDS3	DEL	-0.756123	-0.609496	-0.482814	-0.616144	-0.78031	-0.637017	-0.708663	-1.39903	-1.43115	-1.48974	-1.43997	Component of the Rpd3L histone deacetylase complex; required for its structural integrity and catalytic activity, involved in transcriptional silencing and required for sporulation; relocalizes to the cytosol in response to hypoxia; cells defective in SDS3 display pleiotropic phenotypes
YNL239W	LAP3	DEL	-0.235388	-0.632413	-0.950948	-0.60625	-0.309857	-0.105286	-0.207572	-0.0849463	0.129999	-0.162939	-0.0392952	Cysteine aminopeptidase with homocysteine-thiolactonase activity; protects cells against homocysteine toxicity; has bleomycin hydrolase activity in vitro; transcription is regulated by galactose via Gal4p; orthologous to human BLMH
YCL046W		DEL	-0.865254	-0.203056	-0.716913	-0.595074	0.114042	-0.428544	-0.157251	0.922915	0.154674	0.361982	0.479857	Dubious open reading frame; unlikely to encode a functional protein, based on available experimental and comparative sequence data; partially overlaps the uncharacterized ORF YCL045C
YLR239C	LIP2	DEL	-0.45236	-0.883636	-0.409792	-0.58193	-0.458718	-0.0958775	-0.277298	-0.343154	-0.137398	-0.150058	-0.210204	Lipoyl ligase; involved in the modification of mitochondrial enzymes by the attachment of lipoic acid groups
YNL153C	GIM3	DEL	-0.71051	-1.18471	0.0528784	-0.614115	-0.764466	-0.930888	-0.847677	-1.41532	-1.3769	-1.18101	-1.32441	Subunit of the heterohexameric cochaperone prefoldin complex; prefoldin binds specifically to cytosolic chaperonin and transfers target proteins to it; prefoldin complex also localizes to chromatin of actively transcribed genes in the nucleus and facilitates transcriptional elongation
YGL230C		DEL	-0.421276	-1.1563	-0.273849	-0.617142	0.0017225	0.138919	0.0703209	-0.0228207	-0.611468	-0.261162	-0.298483	Putative protein of unknown function; non-essential gene
YHR042W	NCP1	DAMP	-0.288043	-0.762993	-0.705941	-0.585659	-0.128391	-0.0141232	-0.0712571	0.0535525	-0.157362	0.119763	0.0053179	NADP-cytochrome P450 reductase; involved in ergosterol biosynthesis; associated and coordinately regulated with Erg11p
YNL214W	PEX17	DEL	-0.515592	-0.452635	-0.813654	-0.59396	0.0203247	-0.19194	-0.0858077	0.258163	0.229192	0.174441	0.220599	Peroxisomal membrane peroxin and subunit of docking complex; complex facilitates the import of peroxisomal matrix proteins; required for peroxisome biogenesis
YLL041C	SDH2	DEL	-0.756637	-0.279893	-0.814591	-0.617041	0.016253	-0.230561	-0.107154	-0.336457	0.564682	-0.08103	0.0490651	Iron-sulfur protein subunit of succinate dehydrogenase; the complex couples the oxidation of succinate to the transfer of electrons to ubiquinone as part of the TCA cycle and the mitochondrial respiratory chain; other members are Sdh1p, Sdh3p, and Sdh4p
YLR395C	COX8	DEL	NA	-0.323435	-0.570865	-0.44715	-0.00511059	-0.244592	-0.124852	0.646808	0.432379	-0.458114	0.207024	Subunit VIII of cytochrome c oxidase (Complex IV); Complex IV is the terminal member of the mitochondrial inner membrane electron transport chain
YPL081W	RPS9A	DEL	-0.356892	-0.612636	-0.783728	-0.584419	0.0684906	-0.415847	-0.173678	-0.0934475	-0.167	-0.333223	-0.19789	Protein component of the small (40S) ribosomal subunit; homologous to mammalian ribosomal protein S9 and bacterial S4; RPS9A has a paralog, RPS9B, that arose from the whole genome duplication
YML071C	COG8	DEL	-0.801083	-0.604884	-0.393476	-0.599814	-0.124521	-0.0838208	-0.104171	-0.153156	-0.0343285	0.410818	0.0744447	Component of the conserved oligomeric Golgi complex; a cytosolic tethering complex (Cog1p through Cog8p) that functions in protein trafficking to mediate fusion of transport vesicles to Golgi compartments
YGR173W	RBG2	DEL	-0.549694	-0.410555	-0.707355	-0.555868	-0.281542	0.162433	-0.0595544	0.237517	0.865319	-0.48651	0.205442	Protein with a role in translation; forms a complex with Gir2p; has similarity to mammalian developmentally regulated GTP-binding protein
YNL288W	CAF40	DEL	-0.954093	-0.897989	0.0486003	-0.60116	-0.534235	-0.0320719	-0.283153	-0.780702	-0.688729	-0.477811	-0.649081	Component of the CCR4-NOT transcriptional complex; evolutionarily conserved; involved in controlling mRNA initiation, elongation, and degradation; binds Cdc39p
YPR061C	JID1	DEL	-0.13828	-0.336077	-1.36288	-0.612411	-0.0846016	-0.0623844	-0.073493	-0.0571106	-0.0995888	0.313979	0.0524265	Probable Hsp40p co-chaperone; has a DnaJ-like domain and appears to be involved in ER-associated degradation of misfolded proteins containing a tightly folded cytoplasmic domain; inhibits replication of Brome mosaic virus in S. cerevisiae
YCL039W	GID7	DEL	-0.981894	-0.279184	-0.836851	-0.69931	-0.0400562	-0.181431	-0.110744	0.240338	0.0202234	0.0443446	0.101635	Subunit of GID Complex that binds directly to central component Vid30p; GID complex is involved in proteasome-dependent catabolite inactivation of fructose-1,6-bisphosphatase; Gid7p contains six WD40 repeats; computational analysis suggests that Gid7p and Moh1p have similar functions
YDR105C	TMS1	DEL	-0.603895	-0.53063	-0.611995	-0.582173	-0.146057	-0.123449	-0.134753	0.263651	0.106771	0.443845	0.271422	Vacuolar membrane protein of unknown function; is conserved in mammals; predicted to contain eleven transmembrane helices; interacts with Pdr5p, a protein involved in multidrug resistance
YNL089C		DEL	-0.507991	-0.731319	-0.716776	-0.652029	-0.266138	-0.33475	-0.300444	0.361164	0.305696	0.257071	0.307977	Dubious open reading frame unlikely to encode a functional protein; almost completely overlaps YNL090W/RHO2 which encodes a small GTPase of the Rho/Rac subfamily of Ras-like proteins
YNL157W	IGO1	DEL	-0.483919	-1.07792	-0.312373	-0.624736	-0.083024	-0.45433	-0.268677	-0.0561506	-0.546892	-0.713914	-0.438985	Protein required for initiation of G0 program; prevents degradation of nutrient-regulated mRNAs via the 5'-3' mRNA decay pathway; phosphorylated by Rim15p; GFP protein localizes to the cytoplasm and nucleus; IGO1 has a paralog, IGO2, that arose from the whole genome duplication
YJR052W	RAD7	DEL	-0.430548	-0.529211	-1.37679	-0.778851	-0.490541	-0.247484	-0.369013	0.20291	0.30141	0.388272	0.297531	Protein that binds damaged DNA during NER; binds DNA in an ATP-dependent manner (with Rad16p) during nucleotide excision repair (NER); subunit of Nucleotide Excision Repair Factor 4 (NEF4) and the Elongin-Cullin-Socs (ECS) ligase complex
YLR268W	SEC22	DEL	-0.599184	-0.725992	-0.495995	-0.607057	-0.231415	-0.876148	-0.553782	-0.583229	-0.621436	-0.935381	-0.713349	R-SNARE protein; assembles into SNARE complex with Bet1p, Bos1p and Sed5p; cycles between the ER and Golgi complex; involved in anterograde and retrograde transport between the ER and Golgi; synaptobrevin homolog
YGR237C		DEL	-0.516683	-0.645301	-0.645657	-0.602547	-0.228261	-0.248966	-0.238614	0.029571	-0.0191733	0.214317	0.0749049	Putative protein of unknown function; green fluorescent protein (GFP)-fusion protein localizes to the cytoplasm
YIL050W	PCL7	DEL	-0.491068	-0.369284	-0.821532	-0.560628	-0.357143	-0.460269	-0.408706	0.629747	0.111413	0.415617	0.385592	Pho85p cyclin of the Pho80p subfamily; forms a functional kinase complex with Pho85p which phosphorylates Mmr1p and is regulated by Pho81p; involved in glycogen metabolism, expression is cell-cycle regulated; PCL7 has a paralog, PCL6, that arose from the whole genome duplication
YBR111C	YSA1	DEL	-0.210813	-0.160199	-0.965579	-0.44553	0.100878	-0.0456001	0.0276392	1.17084	0.767629	0.0343797	0.657616	Nudix hydrolase family member with ADP-ribose pyrophosphatase activity; shown to metabolize O-acetyl-ADP-ribose to AMP and acetylated ribose 5'-phosphate
YPR197C		DEL	-0.844012	-0.22956	-0.693238	-0.588937	-0.169116	-0.0134064	-0.0912613	0.13095	0.145255	0.578813	0.285006	Dubious open reading frame; unlikely to encode a functional protein, based on available experimental and comparative sequence data; overlaps ORF SGE1/YPR198W
YNL043C		DEL	-0.344084	-0.541606	-0.784974	-0.556888	-0.437302	0.165311	-0.135995	0.773037	1.18749	0.205686	0.72207	Dubious open reading frame; unlikely to encode a functional protein, based on available experimental and comparative sequence data; partially overlaps the verified gene YIP3/YNL044W
YFL018C	LPD1	DEL	-0.783735	-1.07502	-0.0176769	-0.625479	-0.469375	-0.207317	-0.338346	-0.808067	0.0787933	-0.377614	-0.368963	Dihydrolipoamide dehydrogenase; the lipoamide dehydrogenase component (E3) of the pyruvate dehydrogenase and 2-oxoglutarate dehydrogenase multi-enzyme complexes; LPD1 has a paralog, IRC15, that arose from the whole genome duplication
YPR118W	MRI1	DEL	0.131038	-0.967685	-0.955169	-0.597272	-0.323625	-0.400859	-0.362242	0.692793	0.144349	0.40069	0.412611	5'-methylthioribose-1-phosphate isomerase; catalyzes the isomerization of 5-methylthioribose-1-phosphate to 5-methylthioribulose-1-phosphate in the methionine salvage pathway
YHR005C	GPA1	DEL	-0.202977	-0.265458	-1.18753	-0.551989	-0.284922	-0.205134	-0.245028	-0.0218123	0.233449	-0.172948	0.0128963	Subunit of the G protein involved in pheromone response; GTP-binding alpha subunit of the heterotrimeric G protein; negatively regulates the mating pathway by sequestering G(beta)gamma and by triggering an adaptive response; activates Vps34p at the endosome; protein abundance increases in response to DNA replication stress
YDL129W		DEL	NA	-0.31569	-0.538883	-0.427287	-0.332462	0.220556	-0.0559529	2.15717	1.38502	0.270661	1.27095	Protein of unknown function; green fluorescent protein (GFP)-fusion protein localizes to the cytoplasm and the nucleus; YDL129W is not an essential gene; relative distribution to the nucleus increases upon DNA replication stress
YNL046W		DEL	-0.353996	-0.477978	-0.98117	-0.604381	-0.681036	0.0223379	-0.329349	-0.0181182	-0.207603	0.560567	0.111615	Putative protein of unknown function; expression depends on Swi5p; GFP-fusion protein localizes to the endoplasmic reticulum; deletion confers sensitivity to 4-(N-(S-glutathionylacetyl)amino) phenylarsenoxide (GSAO)
YIL029C		DEL	-0.58139	-0.687928	-0.512868	-0.594062	-0.476488	-0.643793	-0.56014	0.249174	-0.444375	0.0644796	-0.0435738	Putative protein of unknown function; deletion confers sensitivity to 4-(N-(S-glutathionylacetyl)amino) phenylarsenoxide (GSAO); YIL029C has a paralog, YPR071W, that arose from a single-locus duplication
YLR356W	ATG33	DEL	-0.434287	-0.410097	-0.890088	-0.578157	-0.258735	-0.63284	-0.445787	-0.137254	-0.0856827	-0.0955563	-0.106164	Mitochondrial mitophagy-specific protein; required primarily for mitophagy induced at post-log phase; not required for other types of selective autophagy or macroautophagy; conserved within fungi, but not in higher eukaryotes; ATG33 has a paralog, SCM4, that arose from the whole genome duplication
YKL220C	FRE2	DEL	-0.441342	-0.330607	-0.995023	-0.58899	0.128429	-0.784951	-0.328261	-0.242619	0.207334	-0.137847	-0.0577106	Ferric reductase and cupric reductase; reduces siderophore-bound iron and oxidized copper prior to uptake by transporters; expression induced by low iron levels but not by low copper levels
YBR164C	ARL1	DEL	-0.676085	-0.883799	-0.158765	-0.572883	-0.250619	-0.516066	-0.383343	0.635542	0.551832	-0.1615	0.341958	Soluble GTPase with a role in regulation of membrane traffic; regulates potassium influx; G protein of the Ras superfamily, similar to ADP-ribosylation factor
YDL234C	GYP7	DEL	-0.270876	-0.49492	-0.901904	-0.5559	0.00822212	-0.304874	-0.148326	0.094456	0.132502	0.851875	0.359611	GTPase-activating protein for yeast Rab family members; members include Ypt7p (most effective), Ypt1p, Ypt31p, and Ypt32p (in vitro); involved in vesicle mediated protein trafficking
YBL062W		DEL	-1.14036	-0.140541	-0.868014	-0.716305	-0.268845	0.233931	-0.0174572	0.22005	0.7532	-0.0735568	0.299898	Dubious open reading frame; unlikely to encode a functional protein, based on available experimental and comparative sequence data
YHR051W	COX6	DEL	-0.966037	0.141478	-0.817903	-0.547488	-0.380258	-0.131706	-0.255982	-1.37376	-2.22761	0.601317	-1.00002	Subunit VI of cytochrome c oxidase (Complex IV); Complex IV is the terminal member of the mitochondrial inner membrane electron transport chain; expression is regulated by oxygen levels
YEL033W	MTC7	DEL	-0.588687	-0.336571	-0.825706	-0.583655	-0.411737	-0.533417	-0.472577	-0.307922	-0.287746	-0.24994	-0.281869	Protein of unknown function; predicted metabolic role based on network analysis derived from ChIP experiments, a large-scale deletion study and localization of transcription factor binding sites; null mutant is sensitive to temperature oscillation in a cdc13-1 mutant
YDR179W-A		DEL	-0.696457	-0.405135	-0.657845	-0.586479	-0.219641	-0.307314	-0.263478	0.29476	1.14286	0.0910943	0.50957	Putative protein of unknown function
YNR021W		DEL	-0.183268	-0.306875	-1.2291	-0.573082	-0.269218	0.0810048	-0.0941066	0.0828172	0.187251	0.163648	0.144572	Putative protein of unknown function; green fluorescent protein (GFP)-fusion protein localizes to the endoplasmic reticulum; YNR021W is not an essential gene
YGR170W	PSD2	DEL	-0.494811	-0.621646	-0.691676	-0.602711	-0.0275827	-0.413303	-0.220443	-0.179716	-0.363156	-0.886556	-0.476476	Phosphatidylserine decarboxylase of the Golgi and vacuolar membranes; converts phosphatidylserine to phosphatidylethanolamine
YKR078W		DEL	-0.494298	-0.172311	-1.08386	-0.583488	-0.224833	-0.234998	-0.229915	-0.401228	-0.179487	-0.0793296	-0.220015	Cytoplasmic protein of unknown function; potential Cdc28p substrate; contains a Phox homology (PX) domain and specifically binds phosphatidylinositol 3-phosphate (PtdIns-3-P); YKR078W has a paralog, VPS5, that arose from the whole genome duplication
YIL085C	KTR7	DEL	-0.500346	-0.470181	-0.784409	-0.584979	0.0989019	-0.258328	-0.0797131	-0.117173	-0.256792	-0.284196	-0.219387	Putative mannosyltransferase involved in protein glycosylation; member of the KRE2/MNT1 mannosyltransferase family; KTR7 has a paralog, KTR5, that arose from the whole genome duplication
YLR338W	OPI9	DEL	-0.788194	-0.870358	-0.388733	-0.682428	-0.591307	-1.52809	-1.0597	-1.32314	-0.908777	-1.0321	-1.08801	Dubious open reading frame; unlikely to encode a functional protein, based on available experimental and comparative sequence data; partially overlaps the verified ORF VRP1/YLR337C
YIR002C	MPH1	DEL	-0.0763917	-0.7479	-0.924013	-0.582768	-0.246823	0.0294693	-0.108677	0.642612	0.455446	0.615254	0.571104	3'-5' DNA helicase involved in error-free bypass of DNA lesions; binds flap DNA in error-free bypass pathway, stimulates activity of Rad27p and Dna2p; prevents crossovers between ectopic sequences by removing substrates for Mus81-Mms4 or Rad1-Rad10 cleavage; similar to FANCM human Fanconi anemia complementation group protein that with MHF complex is involved in stabilizing and remodeling blocked …
YIL007C	NAS2	DEL	NA	-0.567294	-0.121921	-0.344607	-0.696504	0.0702943	-0.313105	0.596799	-0.07368	0.545515	0.356211	Proteasome-interacting protein; involved in the assembly of the base subcomplex of the 19S proteasomal regulatory particle (RP); similar to mammalian proteasomal modulator subunit; non-essential gene; interacts with Rpn4p; protein abundance increases in response to DNA replication stress
YLR415C		DEL	-0.362158	-0.62595	-0.772538	-0.586882	-0.0511053	-0.226986	-0.139045	-0.349157	-0.414181	-0.30909	-0.357476	Putative protein of unknown function; YLR415C is not an essential gene
YDL041W		DEL	-0.241807	-0.31796	-1.16039	-0.573387	-0.0635976	-0.283673	-0.173635	0.0363844	0.489794	0.169919	0.232033	Dubious open reading frame; unlikely to encode a functional protein, based on available experimental and comparative sequence data; overlaps the verified gene SIR2/YDL042C
YIL041W	GVP36	DEL	-0.923839	-0.704906	-0.0474818	-0.558742	-0.637589	0.23994	-0.198824	0.508002	0.922033	0.272568	0.567534	BAR domain-containing protein that localizes to Golgi vesicles; the Golgi vesicles it localizes to are both early and late; required for adaptation to varying nutrient concentrations, fluid-phase endocytosis, polarization of the actin cytoskeleton, and vacuole biogenesis
YLR280C		DEL	-0.373493	-0.620085	-0.77136	-0.588312	0.0544489	-0.665354	-0.305453	-0.0250347	-0.0687622	-0.922983	-0.338927	Dubious open reading frame; unlikely to encode a functional protein, based on available experimental and comparative sequence data
YKL104C	GFA1	DAMP	-0.147915	-0.558268	-0.956504	-0.554229	-0.529001	-1.29792	-0.913459	0.277897	-0.00973603	-0.0637369	0.0681413	Glutamine-fructose-6-phosphate amidotransferase; catalyzes the formation of glucosamine-6-P and glutamate from fructose-6-P and glutamine in the first step of chitin biosynthesis; GFA1 has a paralogous region, comprising ORFs YMR084W-YMR085W, that arose from the whole genome duplication
YBR083W	TEC1	DEL	-0.514488	-0.37841	-0.80677	-0.566556	0.105814	-0.446988	-0.170587	0.196864	-0.0849929	0.410135	0.174002	Transcription factor targeting filamentation genes and Ty1 expression; Ste12p activation of most filamentation gene promoters depends on Tec1p and Tec1p transcriptional activity is dependent on its association with Ste12p; binds to TCS elements upstream of filamentation genes, which are regulated by Tec1p/Ste12p/Dig1p complex; competes with Dig2p for binding to Ste12p/Dig1p; positive regulator of…
YLL053C		DEL	-0.653092	-0.420249	-0.664089	-0.579143	-0.118139	-0.395807	-0.256973	0.103809	0.0805711	-0.310368	-0.0419958	Putative protein; in the Sigma 1278B strain background YLL053C is contiguous with AQY2 which encodes an aquaporin
YOR042W	CUE5	DEL	-0.552628	-0.703759	-0.534335	-0.596907	-0.370185	-0.253087	-0.311636	0.133239	0.0869334	0.383101	0.201091	Ubiquitin-binding protein; contains a CUE domain that binds ubiquitin, which may facilitate intramolecular monoubiquitination; green fluorescent protein (GFP)-fusion protein localizes to the cytoplasm in a punctate pattern; CUE5 has a paralog, DON1, that arose from the whole genome duplication
YKL210W	UBA1	DAMP	-0.346681	-0.0497687	-1.36317	-0.586539	-0.135114	-0.300431	-0.217773	-0.792345	-0.32837	-0.0664315	-0.395715	Ubiquitin activating enzyme (E1); involved in ubiquitin-mediated protein degradation and essential for viability; protein abundance increases in response to DNA replication stress
YLR404W	FLD1	DEL	-0.561145	-0.466169	-0.702376	-0.576563	0.0665388	-0.112743	-0.0231023	-0.162528	-0.00119717	0.11284	-0.0169618	Seipin protein; involved in lipid droplet morphology, number, and size; proposed to be involved in lipid metabolism; related to the human BSCL2 which is associated with lipodystrophy
YIL016W	SNL1	DEL	-0.351757	-0.281983	-1.09733	-0.577022	-0.194866	-0.0929397	-0.143903	-0.00237044	-0.117006	0.131363	0.00399543	Ribosome-associated protein; proposed to act in protein synthesis and nuclear pore complex biogenesis and maintenance as well as protein folding; has similarity to the mammalian BAG-1 protein
YOR360C	PDE2	DEL	NA	-0.488827	-2.13883	-1.31383	NA	-0.110269	-0.110269	1.83106	NA	4.42921	3.13014	High-affinity cyclic AMP phosphodiesterase; component of the cAMP-dependent protein kinase signaling system, protects the cell from extracellular cAMP, contains readthrough motif surrounding termination codon
YHR130C		DEL	-0.548824	-0.329347	-0.875956	-0.584709	-0.132342	-0.687431	-0.409887	-0.190025	-0.221402	-0.969261	-0.460229	Dubious open reading frame; unlikely to encode a functional protein, based on available experimental and comparative sequence data
YGL227W	VID30	DEL	-1.52778	0.25842	NA	-0.634679	NA	NA	NA	0.438455	0.794609	NA	0.616532	Central component of GID Complex, involved in FBPase degradation; interacts strongly with Gid8p to serve as a scaffold for other GID Complex subunits; contains SPRY domain and 3 domains that are also found in Gid8p - LisH, CTLH, and CRA; required for association of Vid vesicles and actin patches in vacuole import and degradation pathway; shifts the balance of nitrogen metabolism toward glutamate …
YGR166W	TRS65	DEL	-0.299937	-0.406341	-1.01668	-0.574318	0.264378	0.490915	0.377646	-0.21084	-0.205471	-0.147905	-0.188072	Subunit of TRAPPII; TRAPPII is a multimeric guanine nucleotide-exchange factor for Ypt1p; involved in intra-Golgi traffic and the retrograde pathway from the endosome to Golgi; role in cell wall beta-glucan biosynthesis and the stress response
YER140W	EMP65	DEL	-0.631991	-0.608355	-0.487759	-0.576035	-0.0671283	-0.10818	-0.0876542	0.252429	0.420555	-0.213752	0.153077	ER membrane protein of unknown function; forms an ER-membrane associated protein complex with Slp1p; identified along with SLP1 in a screen for mutants defective in the unfolded protein response (UPR); proposed to function in the folding of integral membrane proteins; interacts genetically with MPS1; the authentic, non-tagged protein is detected in highly purified mitochondria in high-throughput …
YDR154C		DEL	-0.600112	-0.290793	-0.7608	-0.550568	-0.322915	-0.139149	-0.231032	-0.0692341	-0.0250181	-0.0352728	-0.043175	Dubious open reading frame; unlikely to encode a functional protein, based on available experimental and comparative sequence data; null mutant exhibits synthetic phenotype with alpha-synuclein
YDL069C	CBS1	DEL	-0.748156	-0.413905	-0.559899	-0.573987	-0.672175	-0.473333	-0.572754	-0.499013	-1.00557	-0.413988	-0.639525	Mitochondrial translational activator of the COB mRNA; membrane protein that interacts with translating ribosomes, acts on the COB mRNA 5'-untranslated leader
YMR133W	REC114	DEL	-0.57031	-0.686385	-0.457129	-0.571275	-0.126331	-0.609217	-0.367774	0.236618	-0.465705	-1.28961	-0.506232	Protein involved in early stages of meiotic recombination; possibly involved in the coordination of recombination and meiotic division; mutations lead to premature initiation of the first meiotic division
YLL032C		DEL	-0.354649	-0.685165	-0.627877	-0.555897	-0.463377	-0.139923	-0.30165	0.04984	-0.158926	-0.0660652	-0.0583838	Protein of unknown function; may interact with ribosomes, based on co-purification experiments; green fluorescent protein (GFP)-fusion protein localizes to the cytoplasm; YLL032C is not an essential gene
YKR013W	PRY2	DEL	NA	0.442971	-0.456647	-0.00683793	0.316851	-0.253016	0.0319171	1.06789	0.92043	0.592411	0.860242	Sterol binding protein involved in the export of acetylated sterols; secreted glycoprotein and member of the CAP protein superfamily (cysteine-rich secretory proteins (CRISP), antigen 5, and pathogenesis related 1 proteins); sterol export function is redundant with that of PRY1; may be involved in detoxification of hydrophobic compounds; PRY2 has a paralog, PRY1, that arose from the whole genome …
YOR114W		DEL	-0.308746	-0.768728	-0.612481	-0.563319	-0.256951	-0.724501	-0.490726	0.0958118	0.21323	-0.310825	-0.000594283	Putative protein of unknown function; null mutant is viable
YJR021C	REC107	DEL	-0.00722862	-0.0373461	-1.61701	-0.553861	0.0341399	0.00795949	0.0210497	0.282636	0.198333	0.161321	0.214097	Protein involved in early stages of meiotic recombination; involved in coordination between the initiation of recombination and the first division of meiosis; part of a complex (Rec107p-Mei4p-Rec114p) required for ds break formation
YDL224C	WHI4	DEL	-0.670366	-0.507406	-0.49272	-0.556831	-0.33732	-0.0176855	-0.177503	-0.0642516	-0.263302	0.26919	-0.0194547	Putative RNA binding protein; regulates the cell size requirement for passage through Start and commitment to cell division; WHI4 has a paralog, WHI3, that arose from the whole genome duplication
YDR006C	SOK1	DEL	-0.260219	-0.557616	-0.861572	-0.559802	-0.47298	-0.0541339	-0.263557	0.363266	-0.278303	1.02437	0.369779	Protein of unknown function; overexpression suppresses the growth defect of mutants lacking protein kinase A activity; involved in cAMP-mediated signaling; localized to the nucleus; similar to the mouse testis-specific protein PBS13
YLR194C		DEL	0.173481	-0.47505	-1.30218	-0.534583	-0.0764854	0.215522	0.0695184	0.326335	-0.0801829	-0.0156636	0.0768294	Structural constituent of the cell wall; attached to the plasma membrane by a GPI-anchor; expression is upregulated in response to cell wall stress
YLR049C		DEL	-0.253553	-0.274384	-1.17138	-0.566437	-0.176337	-0.210527	-0.193432	2.81287	-0.161945	-0.101562	0.849788	Putative protein of unknown function
YMR159C	ATG16	DEL	-0.488957	-0.641294	-0.582235	-0.570828	-0.101351	-1.08396	-0.592654	-0.0165719	-0.282792	-0.373437	-0.224267	Conserved protein involved in autophagy; interacts with Atg12p-Atg5p conjugates to form Atg12p-Atg5p-Atg16p multimers, which binds to membranes and localizes to the pre-autophagosomal structure and are required for autophagy; relocalizes from nucleus to cytoplasmic foci upon DNA replication stress
YMR115W	MGR3	DEL	-0.626332	-0.499084	-0.562255	-0.562557	-0.127524	-0.176145	-0.151834	0.43207	0.213022	-0.584785	0.0201021	Subunit of the mitochondrial (mt) i-AAA protease supercomplex; i-AAA degrades misfolded mitochondrial proteins; forms a subcomplex with Mgr1p that binds to substrates to facilitate proteolysis; required for growth of cells lacking mtDNA
YDR004W	RAD57	DEL	-0.274287	-0.553293	-0.886937	-0.571506	-0.272553	0.0275767	-0.122488	-1.02008	-0.692321	-0.879455	-0.863951	Protein that stimulates strand exchange; stimulates strand exchange by stabilizing the binding of Rad51p to single-stranded DNA; involved in the recombinational repair of double-strand breaks in DNA during vegetative growth and meiosis; forms heterodimer with Rad55p
YNL027W	CRZ1	DEL	-0.248161	-0.458739	-1.00526	-0.570719	-0.250149	-0.0658129	-0.157981	-0.0414999	-0.163492	1.16467	0.319891	Transcription factor, activates transcription of stress response genes; nuclear localization is positively regulated by calcineurin-mediated dephosphorylation; rapidly localizes to the nucleus under blue light stress
YER011W	TIR1	DEL	-0.514618	-1.07692	-0.102087	-0.564541	0.0124949	-0.10925	-0.0483775	0.128714	-0.233335	0.714278	0.203219	Cell wall mannoprotein; expression is downregulated at acidic pH and induced by cold shock and anaerobiosis; abundance is increased in cells cultured without shaking; member of the Srp1p/Tip1p family of serine-alanine-rich proteins
YOL053W	AIM39	DEL	-0.394149	-0.571013	-0.680588	-0.548583	-0.397929	-0.482941	-0.440435	-0.0865149	-0.0188242	-0.518592	-0.207977	Putative protein of unknown function; null mutant displays elevated frequency of mitochondrial genome loss
YLR211C	ATG38	DEL	-0.295845	-0.459753	-0.951607	-0.569068	0.0519498	-0.575674	-0.261862	-0.0360008	0.100771	-0.538849	-0.158026	Homodimeric subunit of autophagy-specific PtdIns-3-kinase complex I; required for the integrity of the active PtdIns-3-kinase complex I by maintaining an association between Vps15p-Vps34p and Atg14p-Vps30p subcomplexes; localizes to the pre-autophagosomal structure (PAS) in an Atg14p-dependent manner; ATG38 is non-essential but is required for macroautophagy
YJL092W	SRS2	DEL	-0.00376353	-0.907998	-1.07329	-0.661683	0.0649325	-0.0184015	0.0232655	0.18385	-0.123326	0.167403	0.0759755	DNA helicase and DNA-dependent ATPase; involved in DNA repair and checkpoint recovery, needed for proper timing of commitment to meiotic recombination and transition from Meiosis I to II; blocks trinucleotide repeat expansion; affects genome stability; disassembles Rad51p nucleoprotein filaments during meiotic recombination
YML070W	DAK1	DEL	-0.658696	-0.651023	-1.09396	-0.801228	-0.0148796	-1.18484	-0.599858	-0.0150882	-0.112163	-0.0500973	-0.0591162	Dihydroxyacetone kinase; required for detoxification of dihydroxyacetone (DHA); involved in stress adaptation
YLR169W		DEL	0.0863075	-1.12047	-0.638115	-0.557425	-0.857489	-0.408848	-0.633169	0.0860757	-0.120016	0.211417	0.059159	Dubious open reading frame; unlikely to encode a functional protein, based on available experimental and comparative sequence data
YCL063W	VAC17	DEL	-0.261026	-0.79983	-0.572292	-0.544382	-0.484721	-0.564102	-0.524411	-0.534839	-0.28339	-0.537042	-0.451757	Phosphoprotein involved in vacuole inheritance; degraded in late M phase of the cell cycle; acts as a vacuole-specific receptor for myosin Myo2p
YOR177C	MPC54	DEL	-0.431431	-0.4901	-0.772569	-0.5647	-0.167729	-0.267515	-0.217622	0.0333102	-0.447472	-0.616804	-0.343655	Component of the meiotic outer plaque; a membrane-organizing center which is assembled on the cytoplasmic face of the spindle pole body during meiosis II and triggers the formation of the prospore membrane; potential Cdc28p substrate
YMR189W	GCV2	DEL	-0.266915	-0.325997	-1.028	-0.540303	0.261946	-0.169172	0.0463869	0.0460383	-0.110177	0.11271	0.0161903	P subunit of the mitochondrial glycine decarboxylase complex; glycine decarboxylase is required for the catabolism of glycine to 5,10-methylene-THF; expression is regulated by levels of 5,10-methylene-THF in the cytoplasm
YPL019C	VTC3	DEL	-0.507831	-0.560509	-0.665659	-0.578	-0.245603	-1.26355	-0.754578	-0.2151	-0.357359	-1.38664	-0.653032	Subunit of vacuolar transporter chaperone (VTC) complex; involved in membrane trafficking, vacuolar polyphosphate accumulation, microautophagy and non-autophagic vacuolar fusion; VTC3 has a paralog, VTC2, that arose from the whole genome duplication
YOR296W		DEL	-0.340119	-0.503935	-0.535228	-0.459761	0.140136	-0.768014	-0.313939	0.82223	0.014874	1.01883	0.618643	Putative protein of unknown function; green fluorescent protein (GFP)-fusion protein localizes to the cytoplasm; expressed during copper starvation; YOR296W is not an essential gene
YMR025W	CSI1	DEL	-0.0671706	-0.82291	-0.718208	-0.536096	-0.173842	0.000699172	-0.0865712	0.11887	0.078498	0.178441	0.12527	Subunit of the Cop9 signalosome; which is required for deneddylation, or removal of the ubiquitin-like protein Rub1p from Cdc53p (cullin); involved in adaptation to pheromone signaling; functional equivalent of canonical Csn6 subunit of the COP9 signalosome
YNL084C	END3	DEL	-0.649173	-0.550111	-0.342868	-0.514051	-0.553646	0.121352	-0.216147	-0.650271	-0.193124	-1.09097	-0.644787	EH domain-containing protein involved in endocytosis; actin cytoskeletal organization and cell wall morphogenesis; forms a complex with Sla1p and Pan1p
YLR363C	NMD4	DEL	-0.433979	-0.509472	-0.782915	-0.575455	-0.208325	0.0324655	-0.0879297	0.0488703	0.113722	0.104655	0.0890824	Protein that may be involved in nonsense-mediated mRNA decay; interacts with Nam7p, relocalizes from nucleus to cytoplasmic foci upon DNA replication stress
YJL167W	ERG20	DAMP	-0.387374	-0.473074	-0.76674	-0.542396	-0.261006	-0.216489	-0.238748	-0.105292	-0.0625726	-1.30393	-0.4906	Farnesyl pyrophosphate synthetase; has both dimethylallyltranstransferase and geranyltranstransferase activities; catalyzes the formation of C15 farnesyl pyrophosphate units for isoprenoid and sterol biosynthesis
YML090W		DEL	-0.493081	-0.319038	-0.844838	-0.552319	0.018829	-0.266554	-0.123862	-0.0221676	-0.0100919	0.581163	0.182968	Dubious open reading frame; unlikely to encode a functional protein, based on available experimental and comparative sequence data; partially overlaps the dubious ORF YML089C; exhibits growth defect on a non-fermentable (respiratory) carbon source
YNR007C	ATG3	DEL	-0.260695	-1.01981	-0.456285	-0.578928	-0.671178	-0.752672	-0.711925	-0.256457	-0.236803	-1.10784	-0.533701	E2-like enzyme; involved in autophagy and the cytoplasm-to-vacuole targeting (Cvt) pathway; plays a role in formation of Atg8p-phosphatidylethanolamine conjugates, which are involved in membrane dynamics during autophagy and Cvt; interaction with Atg8p is regulated by its acetylation by Esa1p (catalytic subunit of NuA4 histone acetyltransferase complex) while attenuation of Atg3 acetylation is me…
YLL039C	UBI4	DEL	-0.227969	-0.199854	-1.18316	-0.536995	0.0447627	0.115531	0.0801466	0.306859	0.184564	0.137535	0.209653	Ubiquitin; becomes conjugated to proteins, marking them for selective degradation via the ubiquitin-26S proteasome system; essential for the cellular stress response; encoded as a polyubiquitin precursor comprised of 5 head-to-tail repeats; protein abundance increases in response to DNA replication stress
YHR179W	OYE2	DEL	-0.493277	-0.417306	-0.760983	-0.557189	0.0556795	-0.362211	-0.153266	-0.248004	-0.342035	-0.796243	-0.462094	Conserved NADPH oxidoreductase containing flavin mononucleotide (FMN); responsible for geraniol reduction into citronellol during fermentation; homologous to Oye3p with different ligand binding and catalytic properties; may be involved in sterol metabolism, oxidative stress response, and programmed cell death; protein abundance increases in response to DNA replication stress
YHR116W	COX23	DEL	-1.02803	-0.169956	-0.502007	-0.566664	-0.133479	-0.289808	-0.211644	-0.275329	-0.428094	-0.199242	-0.300888	Protein that functions in mitochondrial copper homeostasis; mitochondrial intermembrane space protein; essential for functional cytochrome oxidase expression; homologous to Cox17p; contains twin cysteine-x9-cysteine motifs
YBR199W	KTR4	DEL	-0.435538	-0.511468	-0.694051	-0.547019	-0.101224	-0.348099	-0.224661	0.00111957	-0.126143	-0.0414303	-0.0554845	Putative mannosyltransferase involved in protein glycosylation; member of the KRE2/MNT1 mannosyltransferase family of type II membrane proteins with a short cytoplasmic N-terminus, a membrane-spanning region and a highly conserved catalytic lumenal domain
YJR055W	HIT1	DEL	-0.00705055	-0.870397	-0.830014	-0.569154	-0.198212	0.0558282	-0.0711917	0.941402	0.925234	0.713125	0.85992	Protein of unknown function; required for growth at high temperature
YBR216C	YBP1	DEL	-0.231001	-0.181445	-1.24195	-0.551467	-0.209328	0.0127096	-0.0983094	0.38267	0.616174	0.639238	0.546027	Protein involved in cellular response to oxidative stress; required for oxidation of specific cysteine residues of transcription factor Yap1p, resulting in nuclear localization of Yap1p in response to stress; YBP1 has a paralog, YBP2, that arose from the whole genome duplication
YNR014W		DEL	-0.16851	-0.480225	-0.958614	-0.535783	-0.162663	-0.0719057	-0.117285	0.0886573	0.173461	-0.238501	0.0078721	Putative protein of unknown function; expression is cell-cycle regulated, Azf1p-dependent, and heat-inducible; YNR014W has a paralog, YMR206W, that arose from the whole genome duplication
YGR051C		DEL	-0.630893	-0.603069	-0.457076	-0.56368	-0.092691	-0.162614	-0.127653	0.385507	0.417332	0.483864	0.428901	Dubious open reading frame; unlikely to encode a functional protein, based on available experimental and comparative sequence data; YGR051C is not an essential gene
YBL028C		DEL	-0.553937	-0.398343	-0.733567	-0.561949	-0.245607	-0.630149	-0.437878	-0.214252	0.406474	-0.811082	-0.206286	Protein of unknown function that may interact with ribosomes; green fluorescent protein (GFP)-fusion protein localizes to the nucleolus; predicted to be involved in ribosome biogenesis
YEL008W		DEL	-0.812009	-0.267812	-0.588886	-0.556235	-0.277073	-0.0807536	-0.178913	0.0184591	-0.453214	-0.348931	-0.261229	Hypothetical protein predicted to be involved in metabolism
YOR083W	WHI5	DEL	-0.743822	-0.416456	-0.438438	-0.532905	-0.242883	-0.317766	-0.280325	-0.546125	-0.44853	-0.883685	-0.626113	Repressor of G1 transcription; binds to SCB binding factor (SBF) at SCB target promoters in early G1; phosphorylation of Whi5p by the CDK, Cln3p/Cdc28p relieves repression and promoter binding by Whi5; periodically expressed in G1; WHI5 has a paralog, SRL3, that arose from the whole genome duplication
YLR380W	CSR1	DEL	-0.407311	-0.400118	-0.847805	-0.551745	0.130619	-0.186412	-0.0278962	0.0579374	0.170392	-0.732749	-0.16814	Phosphatidylinositol transfer protein; has a potential role in regulating lipid and fatty acid metabolism under heme-depleted conditions; interacts specifically with thioredoxin peroxidase; may have a role in oxidative stress resistance; protein abundance increases in response to DNA replication stress
YLR326W		DEL	-0.698403	-0.510636	-0.522535	-0.577191	-0.0454486	0.410255	0.182403	1.2007	-0.198575	NA	0.501063	Putative protein of unknown function; predicted to be palmitoylated
YKR052C	MRS4	DEL	-0.491461	-0.556816	-0.538398	-0.528891	0.283722	-0.567344	-0.141811	0.136042	0.0573658	-0.41416	-0.0735841	Iron transporter of the mitochondrial carrier family; mediates Fe2+ transport across the inner mitochondrial membrane; active under low-iron conditions; may transport other cations; protein abundance increases in response to DNA replication stress; MRS4 has a paralog, MRS3, that arose from the whole genome duplication
YBR193C	MED8	DAMP	-0.373286	-0.279863	-0.523456	-0.392202	-0.453645	-0.248516	-0.35108	-0.259561	-0.44244	-0.471721	-0.391241	Subunit of the RNA polymerase II mediator complex; associates with core polymerase subunits to form the RNA polymerase II holoenzyme; essential for transcriptional regulation
YKL131W		DEL	-0.439547	-0.235377	-0.961955	-0.545627	-0.0963865	-0.548114	-0.32225	-0.0202741	0.0746605	-0.61999	-0.188534	Dubious open reading frame; unlikely to encode a functional protein, based on available experimental and comparative sequence data
YDR351W	SBE2	DEL	-0.281463	-0.391914	-0.868594	-0.51399	-0.143084	0.0999664	-0.0215588	0.161737	0.0734151	0.803935	0.346362	Protein required for bud growth; involved in transport of cell wall components from the Golgi to the cell surface; SBE2 has a paralog, SBE22, that arose from the whole genome duplication
YKL048C	ELM1	DEL	-0.544395	-0.188381	-0.843179	-0.525318	0.274601	0.102026	0.188313	-0.396635	-0.509687	-1.12407	-0.676797	Serine/threonine protein kinase that regulates cellular morphogenesis; septin behavior, and cytokinesis; required for the regulation of other kinases, such as Kin4p; forms part of the bud neck ring
YOL008W	COQ10	DEL	-0.781043	-0.0451699	-0.719355	-0.515189	-0.352476	-0.252797	-0.302636	-0.393705	-0.671182	0.0488052	-0.338694	Coenzyme Q (ubiquinone) binding protein; functions in the delivery of Q<sub>6</sub> to its proper location for electron transport during respiration; START domain protein with homologs in bacteria and eukaryotes
YER096W	SHC1	DEL	-0.22076	-0.440155	-0.962611	-0.541175	-0.176373	0.0481643	-0.0641043	0.0344264	0.0553511	-0.303861	-0.071361	Sporulation-specific activator of Chs3p (chitin synthase III); required for the synthesis of the chitosan layer of ascospores; transcriptionally induced at alkaline pH; SHC1 has a paralog, SKT5, that arose from the whole genome duplication
YGL150C	INO80	DAMP	-0.657715	-0.31236	-0.71602	-0.562032	0.0595247	-0.153258	-0.0468667	-1.04533	0.191892	-1.82442	-0.892619	ATPase and nucleosome spacing factor; subunit of complex containing actin and actin-related proteins that has chromatin remodeling activity and 3' to 5' DNA helicase activity in vitro; promotes nucleosome shifts in the 3 prime direction; has a role in modulating stress gene transcription
YDR334W	SWR1	DEL	-0.798486	-0.128085	-0.630982	-0.519184	-0.685405	-0.622516	-0.653961	-0.210232	-0.69569	0.79307	-0.0376171	Swi2/Snf2-related ATPase; structural component of the SWR1 complex, which exchanges histone variant H2AZ (Htz1p) for chromatin-bound histone H2A; relocalizes to the cytosol in response to hypoxia
YDL190C	UFD2	DEL	-0.544001	-0.270018	-0.782379	-0.532133	-0.443109	-0.251221	-0.347165	-0.134899	0.0274622	0.147882	0.0134819	Ubiquitin chain assembly factor (E4); cooperates with a ubiquitin-activating enzyme (E1), a ubiquitin-conjugating enzyme (E2), and a ubiquitin protein ligase (E3) to conjugate ubiquitin to substrates; also functions as an E3
YMR276W	DSK2	DEL	-0.148296	-0.365677	-1.06129	-0.525088	-0.10023	-0.13385	-0.11704	-0.121072	0.246284	0.432149	0.185787	Nuclear-enriched ubiquitin-like polyubiquitin-binding protein; required for spindle pole body (SPB) duplication and for transit through the G2/M phase of the cell cycle; involved in proteolysis; interacts with the proteasome; protein abundance increases in response to DNA replication stress
YIL119C	RPI1	DEL	-0.485077	-0.386797	-0.734739	-0.535538	-0.211412	0.0986239	-0.056394	0.627332	0.387421	0.129719	0.381491	Transcription factor, allelic differences between S288C and Sigma1278b; mediates fermentation stress tolerance by modulating cell wall integrity; overexpression suppresses heat shock sensitivity of wild-type RAS2 overexpression and also suppresses cell lysis defect of mpk1 mutation; allele from S288c can confer fMAPK pathway independent transcription of FLO11; S288C and Sigma1278b alleles differ …
YJL205C	NCE101	DEL	-0.46066	-0.631921	-0.519296	-0.537293	-0.303314	-0.429519	-0.366416	0.266561	0.317238	0.0626541	0.215485	Protein of unknown function; involved in secretion of proteins that lack classical secretory signal sequences
YLR170C	APS1	DEL	-0.243945	-0.767019	-0.723929	-0.578298	-0.221327	0.273658	0.0261656	0.43797	0.845088	1.36218	0.881746	Small subunit of the clathrin-associated adaptor complex AP-1; AP-1 is involved in protein sorting at the trans-Golgi network; homolog of the sigma subunit of the mammalian clathrin AP-1 complex
YOR041C		DEL	-0.510262	-0.478897	-0.673549	-0.554236	0.00417868	-0.158773	-0.0772971	0.00380013	0.220768	-0.576188	-0.117207	Dubious open reading frame; unlikely to encode a functional protein, based on available experimental and comparative sequence data; not conserved in closely related Saccharomyces species; 85% of ORF overlaps the uncharacterized gene CUE5; deletion in cyr1 mutant results in loss of stress resistance
YOR094W	ARF3	DEL	-0.427055	-0.669212	-0.568871	-0.555046	-0.324913	-0.333934	-0.329423	-0.210391	-0.199551	-0.672219	-0.36072	Glucose-repressible ADP-ribosylation factor; GTPase of the Ras superfamily involved in regulating cell polarity and invasive growth; also has mRNA binding activity
YER058W	PET117	DEL	-0.75362	-0.40882	-0.421583	-0.528008	-0.2451	-0.584366	-0.414733	-0.512404	-0.844996	-0.573031	-0.643477	Protein required for assembly of cytochrome c oxidase
YGL034C		DEL	-0.580406	-0.366714	-0.59611	-0.51441	-0.444548	-0.133909	-0.289229	0.128139	-0.0227632	0.585439	0.230272	Dubious open reading frame; unlikely to encode a functional protein, based on available experimental and comparative sequence data
YFR047C	BNA6	DEL	-0.449089	-0.459345	-0.705179	-0.537871	-0.101445	-0.0389419	-0.0701934	-0.122033	0.0312009	-0.198876	-0.0965694	Quinolinate phosphoribosyl transferase; required for the de novo biosynthesis of NAD from tryptophan via kynurenine; expression regulated by Hst1p
YNL051W	COG5	DEL	-0.921834	-0.571554	-0.117529	-0.536972	-0.181481	0.108532	-0.0364744	-0.129721	-0.499381	0.258665	-0.123479	Component of the conserved oligomeric Golgi complex; a cytosolic tethering complex (Cog1p through Cog8p) that functions in protein trafficking to mediate fusion of transport vesicles to Golgi compartments
YDL115C	IWR1	DEL	-0.949724	-0.362674	-1.29872	-0.870371	0.476571	0.837192	0.656882	-1.26416	-0.77128	-1.0005	-1.01198	RNA polymerase II transport factor, conserved from yeast to humans; also has a role in transporting RNA polymerase III into the nucleus; interacts with most of the RNAP II subunits; nucleo-cytoplasmic shuttling protein; deletion causes hypersensitivity to K1 killer toxin; protein increases in abundance and relocalizes from nucleus to cytoplasm upon DNA replication stress
YOL055C	THI20	DEL	-0.246502	-0.449196	-0.766724	-0.487474	0.202268	-0.162067	0.0201007	0.367067	1.51768	0.913853	0.932867	Trifunctional enzyme of thiamine biosynthesis, degradation and salvage; has hydroxymethylpyrimidine (HMP) kinase, HMP-phosphate (HMP-P) kinase and thiaminase activities; member of a gene family with THI21 and THI22; HMP and HMP-P kinase activity redundant with Thi21p
YOL122C	SMF1	DEL	-0.559021	-0.539603	-0.596259	-0.564961	-0.418212	-0.160445	-0.289328	-0.0178151	-0.258582	-0.0121348	-0.0961775	Divalent metal ion transporter; broad specificity for di-valent and tri-valent metals; post-translationally regulated by levels of metal ions; member of the Nramp family of metal transport proteins
YJR019C	TES1	DEL	-0.616833	-0.302638	-0.704841	-0.541437	-0.233321	-0.135625	-0.184473	-0.318828	-0.126139	-0.232401	-0.225789	Peroxisomal acyl-CoA thioesterase; likely to be involved in fatty acid oxidation rather than fatty acid synthesis; conserved protein also found in human peroxisomes; TES1 mRNA levels increase during growth on fatty acids
YLR446W		DEL	-0.668409	-0.442982	-0.495699	-0.535697	0.0240868	-0.969825	-0.472869	0.636843	0.369626	0.210418	0.405629	Putative hexokinase; transcript is upregulated during sporulation and the unfolded protein response; YLR446W is not an essential gene
YGR205W	TDA10	DEL	-0.295093	-0.433229	-0.875463	-0.534595	-0.3617	-0.434789	-0.398244	0.12603	-0.123618	0.247983	0.083465	ATP-binding protein of unknown function; crystal structure resembles that of E.coli pantothenate kinase and other small kinases; null mutant is sensitive to expression of the top1-T722A allele
YNL242W	ATG2	DEL	-0.280533	-0.337651	-0.944964	-0.521049	-0.541808	-0.241413	-0.39161	-0.208156	-0.0124187	-0.0922074	-0.104261	Peripheral membrane protein required for autophagic vesicle formation; also required for vesicle formation during pexophagy and the cytoplasm-to-vaucole targeting (Cvt) pathway; involved in Atg9p cycling between the phagophore assembly site and mitochondria; essential for cell cycle progression from G2/M to G1 under nitrogen starvation; forms cytoplasmic foci upon DNA replication stress
YJL118W		DEL	-0.427952	-0.175055	-0.968795	-0.523934	0.00706133	-0.649624	-0.321282	-0.213726	0.138224	-0.173498	-0.0830002	Putative protein of unknown function; may interact with ribosomes, based on co-purification experiments; YJL18W is a non-essential gene; deletion enhances the toxicity of heterologously expressed human alpha-synuclein
YPL089C	RLM1	DEL	-0.451262	-0.648783	-0.478796	-0.52628	-0.240502	-0.269618	-0.25506	0.615573	0.632377	-0.0304484	0.405834	MADS-box transcription factor; component of the protein kinase C-mediated MAP kinase pathway involved in the maintenance of cell integrity; phosphorylated and activated by the MAP-kinase Slt2p; RLM1 has a paralog, SMP1, that arose from the whole genome duplication
YHR009C	TDA3	DEL	-0.332255	-0.711527	-0.434939	-0.492907	-0.0300085	0.199915	0.0849532	0.430485	-0.0463502	0.31327	0.232468	Putative oxidoreductase involved in late endosome to Golgi transport; physical and genetical interactions with Btn2p; null mutant is viable, has extended S phase, and sensitive to expression of top1-T722A allele; similar to human FOXRED1
YLR281C		DEL	-0.33702	-0.239492	-1.00919	-0.528569	-0.200695	-0.307826	-0.25426	-0.197647	-0.0383327	-0.309306	-0.181762	Putative protein of unknown function; green fluorescent protein (GFP)-fusion protein localizes to mitochondria; YLR281C is not an essential gene
YPL258C	THI21	DEL	-0.337504	-0.735355	-0.532943	-0.535267	-0.156785	-0.000141831	-0.0784634	0.184248	-0.247166	-0.108914	-0.0572775	Hydroxymethylpyrimidine (HMP) and HMP-phosphate kinase; involved in thiamine biosynthesis; member of a gene family with THI20 and THI22; functionally redundant with Thi20p
YGR267C	FOL2	DAMP	-0.585691	0.0468027	-1.01807	-0.518985	0.220183	0.410578	0.315381	0.474502	0.722189	1.3804	0.859031	GTP-cyclohydrolase I; catalyzes the first step in the folic acid biosynthetic pathway
YIL009W	FAA3	DEL	-0.293235	-0.678627	-0.663695	-0.545186	-0.103005	-0.519322	-0.311164	0.494664	0.349968	0.781247	0.541959	Long chain fatty acyl-CoA synthetase; activates imported fatty acids; green fluorescent protein (GFP)-fusion protein localizes to the cell periphery
YGR151C		DEL	-0.217746	-0.698247	-0.656223	-0.524072	-0.399491	0.131466	-0.134012	0.267964	0.457881	0.125971	0.283939	Dubious open reading frame; unlikely to encode a functional protein, based on available experimental and comparative sequence data; overlaps almost completely with the verified ORF RSR1/BUD1/YGR152C; relative distribution to the nucleus increases upon DNA replication stress
YDL183C		DEL	-0.623361	-0.24903	-0.65849	-0.510294	-0.243902	-0.114308	-0.179105	0.189197	-0.0652589	0.771752	0.298563	Protein that may form an active mitochondrial KHE system; mitochondrial inner-membrane protein; non-essential gene; KHE system stands for K+/H+ exchanger system
YML030W	RCF1	DEL	-0.344107	-0.534543	-0.716971	-0.531873	-0.590933	-0.249664	-0.420299	-0.027183	-0.495165	0.416154	-0.0353979	Cytochrome c oxidase subunit; required for assembly of the Complex III-Complex IV supercomplex, and for assembly of Cox13p and Rcf2p into cytochrome c oxidase; similar to Rcf2p, and either Rcf1p or Rcf2p is required for late-stage assembly of the Cox12p and Cox13p subunits and for cytochrome c oxidase activity; required for growth under hypoxic conditions; member of the hypoxia induced gene famil…
YJL001W	PRE3	DAMP	0.0866548	-0.514485	-1.12862	-0.518817	-0.197849	0.215564	0.0088578	-1.13429	-1.07504	-0.394126	-0.867818	Beta 1 subunit of the 20S proteasome; responsible for cleavage after acidic residues in peptides
YDL042C	SIR2	DEL	-0.211662	-0.088492	-1.25824	-0.519464	0.124091	-0.049291	0.0373999	0.221592	0.574397	0.376711	0.3909	Conserved NAD+ dependent histone deacetylase of the Sirtuin family; involved in regulation of lifespan; plays roles in silencing at HML, HMR, telomeres, and the rDNA locus; negatively regulates initiation of DNA replication; functions as a regulator of autophagy like mammalian homolog SIRT1, and also of mitophagy; SIR2 has a paralog, HST1, that arose from the whole genome duplication
YLL025W	PAU17	DEL	-0.294416	-0.540287	-0.764794	-0.533166	-0.159898	-0.431568	-0.295733	1.44085	0.00382798	-1.02875	0.138642	Protein of unknown function; member of the seripauperin multigene family encoded mainly in subtelomeric regions; YLL025W is not an essential gene
YLR290C		DEL	-0.620258	-0.399514	-0.542527	-0.520766	-0.215046	-0.428762	-0.321904	0.0672395	-0.0268358	-0.0515226	-0.0037063	Putative protein of unknown function; the authentic, non-tagged protein is detected in highly purified mitochondria in high-throughput studies; YLR290C is not an essential gene
YGL159W		DEL	-0.416971	-0.700089	-0.489825	-0.535629	-0.301148	-0.703966	-0.502557	-0.092976	-0.114158	-0.123275	-0.110136	Putative protein of unknown function; deletion mutant has no detectable phenotype
YIL030C	SSM4	DEL	-0.174652	-0.381082	-1.0567	-0.537477	-0.532773	0.0133558	-0.259708	-0.0423402	0.0980733	0.150616	0.0687829	Ubiquitin-protein ligase involved in ER-associated protein degradation; located in the ER/nuclear envelope; ssm4 mutation suppresses mRNA instability caused by an rna14 mutation
YPL112C	PEX25	DEL	-0.258244	-0.165115	-1.19822	-0.540525	-0.258056	-0.436816	-0.347436	-0.347993	-0.307068	0.267098	-0.129321	Peripheral peroxisomal membrane peroxin; required for the regulation of peroxisome size and maintenance, recruits GTPase Rho1p to peroxisomes, induced by oleate, interacts with Pex27p; PEX25 has a paralog, PEX27, that arose from the whole genome duplication
YCR088W	ABP1	DEL	-0.534316	-0.423186	-0.621094	-0.526199	-0.0162763	0.0487387	0.0162312	-0.0906721	0.26861	-0.0370936	0.0469481	Actin-binding protein of the cortical actin cytoskeleton; important for activation of the Arp2/3 complex that plays a key role actin in cytoskeleton organization; inhibits barbed-end actin filament elongation; phosphorylation within its PRR (Proline-Rich Region), mediated by Cdc28p and Pho85p, protects Abp1p from proteolysis mediated by its own PEST sequences
YDR265W	PEX10	DEL	-0.041408	-0.540958	-0.9436	-0.508656	-0.292582	-0.124538	-0.20856	1.04455	-0.314312	1.22763	0.652624	Peroxisomal membrane E3 ubiquitin ligase; required for for Ubc4p-dependent Pex5p ubiquitination and peroxisomal matrix protein import; contains zinc-binding RING domain; mutations in human homolog cause various peroxisomal disorders
YDR537C		DEL	-0.927148	-0.165936	-0.505089	-0.532724	-0.21188	-0.122805	-0.167343	-0.0713284	0.0961443	0.186259	0.0703584	Dubious open reading frame; unlikely to encode a functional protein, based on available experimental and comparative sequence data; almost completely overlaps verified ORF PAD1/YDR538W
YAL004W		DEL	-0.0591006	-0.551928	-0.915161	-0.50873	-0.194706	-0.101859	-0.148283	0.211823	0.188038	-0.247638	0.050741	Dubious open reading frame; unlikely to encode a functional protein, based on available experimental and comparative sequence data; completely overlaps verified gene SSA1/YAL005C
YFR041C	ERJ5	DEL	-0.352652	-0.808545	-0.455396	-0.538864	-0.00400684	-1.03015	-0.517077	-0.00329813	-0.255133	NA	-0.129216	Type I membrane protein with a J domain; required to preserve the folding capacity of the endoplasmic reticulum; loss of the non-essential ERJ5 gene leads to a constitutively induced unfolded protein response
YBR253W	SRB6	DAMP	-0.402961	-0.416028	-0.627119	-0.482036	0.277713	-0.361705	-0.0419961	-1.16125	-1.11771	-0.858497	-1.04582	Subunit of the RNA polymerase II mediator complex; associates with core polymerase subunits to form the RNA polymerase II holoenzyme; essential for transcriptional regulation
YJL116C	NCA3	DEL	-0.27857	-0.579413	-0.718749	-0.525577	-0.321458	-0.498354	-0.409906	0.113969	-0.184754	-1.21607	-0.428951	Protein involved in mitochondrion organization; functions with Nca2p to regulate mitochondrial expression of subunits 6 (Atp6p) and 8 (Atp8p) of the Fo-F1 ATP synthase; member of the SUN family; expression induced in cells treated with the mycotoxin patulin; NCA3 has a paralog, UTH1, that arose from the whole genome duplication
YJL051W	IRC8	DEL	-0.627527	-0.303525	-0.678087	-0.536379	0.102888	-0.0196149	0.0416364	-0.0316753	-0.468442	-0.452074	-0.317397	Bud tip localized protein of unknown function; mRNA is targeted to the bud by a She2p dependent transport system; mRNA is cell cycle regulated via Fkh2p, peaking in G2/M phase; null mutant displays increased levels of spontaneous Rad52p foc
YBL017C	PEP1	DEL	-0.52052	-0.443641	-0.5444	-0.502854	-0.27958	0.0843426	-0.0976188	0.907916	0.487279	0.208586	0.534594	Type I transmembrane sorting receptor for multiple vacuolar hydrolases; cycles between the late-Golgi and prevacuolar endosome-like compartments
YBL100C		DEL	-0.992801	NA	-0.322977	-0.657889	NA	-0.214867	-0.214867	-1.86741	NA	NA	-1.86741	Dubious open reading frame; unlikely to encode a functional protein, based on available experimental and comparative sequence data; almost completely overlaps the 5' end of ATP1
YLR327C	TMA10	DEL	-0.441546	-0.331786	-0.83103	-0.534788	NA	-0.58096	-0.58096	-0.235867	-0.0994867	NA	-0.167677	Protein of unknown function that associates with ribosomes; protein abundance increases in response to DNA replication stress; TMA10 has a paralog, STF2, that arose from the whole genome duplication
YLR252W		DEL	-0.206319	-0.313621	-0.986111	-0.502017	-0.029707	-0.0979257	-0.0638163	-0.317451	0.0300001	-0.21133	-0.16626	Dubious open reading frame; unlikely to encode a functional protein, based on available experimental and comparative sequence data; partially overlaps the verified gene SYM1, a mitochondrial protein involved in ethanol metabolism
YML129C	COX14	DEL	-0.786978	-0.265777	-0.51792	-0.523558	-0.259452	-0.404181	-0.331817	-0.700394	-0.912949	-0.135396	-0.582913	Mitochondrial membrane protein; involved in translational regulation of Cox1p and assembly of cytochrome c oxidase (complex IV); associates with complex IV assembly intermediates and complex III/complex IV supercomplexes
YLR152C		DEL	-0.271744	-0.55174	-0.677235	-0.50024	-0.0752837	-0.592992	-0.334138	-0.0900295	-0.107045	-0.898652	-0.365242	Putative protein of unknown function; YLR152C is not an essential gene
YPR075C	OPY2	DEL	-0.143627	-0.47736	-0.936577	-0.519188	-0.0849451	-0.0973512	-0.0911482	-0.075098	-0.235321	-0.497888	-0.269436	Integral membrane protein that acts as a membrane anchor for Ste50p; involved in the signaling branch of the high-osmolarity glycerol (HOG) pathway and as a regulator of the filamentous growth pathway; overproduction blocks cell cycle arrest in the presence of mating pheromone; relocalizes from vacuole to plasma membrane upon DNA replication stress
YKL178C	STE3	DEL	-0.521937	-0.397012	-0.655895	-0.524948	0.115903	-0.140777	-0.0124372	-0.172558	-0.193549	-0.0983958	-0.154834	Receptor for a factor pheromone; couples to MAP kinase cascade to mediate pheromone response; transcribed in alpha cells and required for mating by alpha cells, ligand bound receptors endocytosed and recycled to the plasma membrane; GPCR
YDL074C	BRE1	DEL	0.0417806	-0.402389	-1.18561	-0.515405	-0.114254	0.21462	0.050183	1.05074	1.10858	0.925122	1.02815	E3 ubiquitin ligase; forms heterodimer with Rad6p to monoubiquinate histone H2B-K123, which is required for the subsequent methylation of histone H3-K4 and H3-K79; required for DSBR, transcription, silencing, and checkpoint control; interacts with RNA-binding protein Npl3p, linking histone ubiquitination to mRNA processing; Bre1p-dependent histone ubiquitination promotes pre-mRNA splicing
YMR171C	EAR1	DEL	-0.447168	-0.552928	-0.490303	-0.496799	-0.081852	-0.164001	-0.122926	0.461968	0.078738	0.0863243	0.20901	Specificity factor required for Rsp5p-dependent ubiquitination; also required for sorting of specific cargo proteins at the multivesicular body; mRNA is targeted to the bud via the mRNA transport system involving She2p
YJR124C		DEL	-0.455793	-0.509665	-0.527186	-0.497548	-0.187036	0.1889	0.000931858	0.572029	0.5638	-0.251148	0.294894	Putative protein of unknown function; expression induced under calcium shortage
YDR358W	GGA1	DEL	-0.420931	-0.318763	-0.823349	-0.521014	-0.152958	0.00594256	-0.0735078	-0.0239111	0.325001	-0.0267363	0.0914512	Golgi-localized protein with homology to gamma-adaptin; interacts with and regulates Arf1p and Arf2p in a GTP-dependent manner in order to facilitate traffic through the late Golgi; GGA1 has a paralog, GGA2, that arose from the whole genome duplication
YMR320W		DEL	-0.189331	-0.216539	-1.10557	-0.503813	-0.204249	-0.0577519	-0.131001	0.00860887	0.152176	-0.301722	-0.0469793	Dubious open reading frame; unlikely to encode a functional protein, based on available experimental and comparative sequence data
YKL132C	RMA1	DEL	-0.62936	-0.441456	-0.500217	-0.523678	-0.142432	-0.499431	-0.320931	-0.170623	0.254559	-0.0355619	0.0161247	Putative dihydrofolate synthetase; similar to E. coli folylpolyglutamate synthetase/dihydrofolate synthetase; the authentic, non-tagged protein is detected in highly purified mitochondria in high-throughput studies; RMA1 has a paralog, FOL3, that arose from the whole genome duplication
YHL006C	SHU1	DEL	-0.505161	-0.677381	-0.422894	-0.535145	-0.144687	-0.736388	-0.440537	-0.045399	-0.271179	0.132257	-0.0614402	Component of the Shu complex, which promotes error-free DNA repair; Shu complex mediates inhibition of Srs2p function
YJL060W	BNA3	DEL	-0.359741	-0.500836	-0.690193	-0.516923	-0.0535951	-0.136792	-0.0951935	-0.357315	-0.144657	0.0211918	-0.16026	Kynurenine aminotransferase; catalyzes formation of kynurenic acid from kynurenine; potential Cdc28p substrate
YJL185C	ATG36	DEL	-0.192444	-0.551341	-0.779432	-0.507739	-0.222416	0.42445	0.101017	0.945498	0.729441	1.21074	0.961892	Pex3p interacting protein, required for pexophagy; interacts with Atg8p and Atg11p; mRNA is weakly cell cycle regulated, peaking in G2 phase; YJL185C is a non-essential gene
YLR059C	REX2	DEL	-0.293117	0.17542	-1.33634	-0.48468	0.0291103	0.472659	0.250885	-0.0280336	0.316116	0.523221	0.270434	3'-5' RNA exonuclease; involved in 3'-end processing of U4 and U5 snRNAs, 5S and 5.8S rRNAs, and RNase P and RNase MRP RNA; localized to mitochondria and null suppresses escape of mtDNA to nucleus in yme1 yme2 mutants; RNase D exonuclease
YHR080C		DEL	0.0518387	-0.561777	-0.947849	-0.485929	-0.102648	-0.25259	-0.177619	0.0290778	0.0731707	0.00649354	0.0362473	Protein of unknown function; may interact with ribosomes, based on co-purification experiments; the authentic, non-tagged protein is detected in highly purified mitochondria in high-throughput studies; YHR080C has a paralog, YSP2, that arose from the whole genome duplication
YBR147W	RTC2	DEL	-1.33771	-0.945395	0.682709	-0.533464	-1.01628	-0.989703	-1.00299	-3.1961	-2.40909	-3.15505	-2.92008	Putative vacuolar membrane transporter for cationic amino acids; likely contributes to amino acid homeostasis by exporting cationic amino acids from the vacuole; positive regulation by Lys14p suggests that lysine may be the primary substrate; member of the PQ-loop family, with seven transmembrane domains; similar to mammalian PQLC2 vacuolar transporter; RTC2 has a paralog, YPQ1, that arose from t…
YKL185W	ASH1	DEL	-0.464517	-0.396268	-0.637165	-0.499317	0.0372183	-0.324768	-0.143775	-0.333491	-0.350134	-0.35808	-0.347235	Component of the Rpd3L histone deacetylase complex; zinc-finger inhibitor of HO transcription; mRNA is localized and translated in the distal tip of anaphase cells, resulting in accumulation of Ash1p in daughter cell nuclei and inhibition of HO expression; potential Cdc28p substrate
YKR101W	SIR1	DEL	-0.433026	-0.302797	-0.760935	-0.498919	-0.0274695	-0.0711195	-0.0492945	0.354903	0.536101	0.11078	0.333928	Protein involved in silencing at mating-type loci HML and HMR; recruitment to silent chromatin requires interactions with Orc1p and with Sir4p, through a common Sir1p domain; binds to centromeric chromatin
YIL056W	VHR1	DEL	-0.366049	-0.47721	-0.68539	-0.50955	-0.0647818	-0.0347695	-0.0497757	0.414384	0.0149096	0.29356	0.240951	Transcriptional activator; required for the vitamin H-responsive element (VHRE) mediated induction of VHT1 (Vitamin H transporter) and BIO5 (biotin biosynthesis intermediate transporter) in response to low biotin concentrations; VHR1 has a paralog, VHR2, that arose from the whole genome duplication
YJR088C	EMC2	DEL	NA	0.648734	-3.91574	-1.6335	NA	NA	NA	1.46955	2.16422	1.37763	1.67047	Member of conserved ER transmembrane complex; required for efficient folding of proteins in the ER; null mutant displays induction of the unfolded protein response; homologous to worm Y57G7A.10/EMC-2, fly CG17556, human TTC35
YMR280C	CAT8	DEL	-0.036788	-0.77391	-0.641998	-0.484232	-0.22409	-0.798241	-0.511165	0.943662	-0.122831	1.41745	0.746094	Zinc cluster transcriptional activator; necessary for derepression of a variety of genes under non-fermentative growth conditions, active after diauxic shift, binds carbon source responsive elements; relative distribution to the nucleus increases upon DNA replication stress
YCL029C	BIK1	DEL	-0.220793	-0.93374	-0.262325	-0.472286	-0.773759	-0.808348	-0.791053	-0.544499	-0.947376	-0.783528	-0.758468	Microtubule-associated protein; component of the interface between microtubules and kinetochore, involved in sister chromatid separation; essential in polyploid cells but not in haploid or diploid cells; ortholog of mammalian CLIP-170
YGR008C	STF2	DEL	-0.62203	0.236924	-1.15278	-0.512628	-0.313417	-0.227011	-0.270214	-0.388385	-0.0512828	-0.125664	-0.188444	Protein involved in resistance to desiccation stress; Stf2p exhibits antioxidant properties, and its overexpression prevents ROS accumulation and apoptosis; binds to F0 sector of mitochondrial F1F0 ATPase in vitro and may modulate the inhibitory action of Inh1p and Stf1p; protein abundance increases in response to DNA replication stress; STF2 has a paralog, TMA10, that arose from the whole genome…
YMR272C	SCS7	DEL	-0.346145	-0.375591	-0.750386	-0.490707	-0.0258271	-1.77353	-0.899676	-0.0692087	0.0495487	0.15707	0.0458035	Sphingolipid alpha-hydroxylase; functions in the alpha-hydroxylation of sphingolipid-associated very long chain fatty acids, has both cytochrome b5-like and hydroxylase/desaturase domains, not essential for growth
YPR047W	MSF1	DEL	-0.452446	-0.669146	-0.39291	-0.504834	0.0413959	-1.06606	-0.51233	-1.57574	-2.46137	-1.26268	-1.7666	Mitochondrial phenylalanyl-tRNA synthetase; active as a monomer, unlike the cytoplasmic subunit which is active as a dimer complexed to a beta subunit dimer; similar to the alpha subunit of E. coli phenylalanyl-tRNA synthetase
YGR146C	ECL1	DEL	-0.156093	-0.769682	-0.554611	-0.493462	-0.496855	-0.0928079	-0.294832	0.146408	-0.0667511	0.4795	0.186385	Protein of unknown function; mitochondrial-dependent role in the extension of chronological lifespan; overexpression increases oxygen consumption and respiratory activity while deletion results in reduced oxygen consumption under conditions of caloric restriction; induced by iron homeostasis transcription factor Aft2p; multicopy suppressor of temperature sensitive hsf1 mutant; induced by treatmen…
YMR155W		DEL	-0.355408	-0.678255	-0.540882	-0.524848	-0.410853	-0.952885	-0.681869	0.139923	-0.203706	-0.26411	-0.109298	Putative protein of unknown function; identified as interacting with Hsp82p in a high-throughput two-hybrid screen
YGR238C	KEL2	DEL	-0.746973	-0.194095	-0.536922	-0.492663	-0.133122	-0.3165	-0.224811	0.0919304	0.492491	-0.554426	0.00999852	Protein that negatively regulates mitotic exit; functions in a complex with Kel1p, interacts with Tem1p and Lte1p; localizes to regions of polarized growth; potential Cdc28p substrate; KEL2 has a paralog, KEL1, that arose from the whole genome duplication
YLR149C		DEL	-0.294875	-0.45732	-0.695097	-0.482431	-0.181604	-0.131458	-0.156531	0.403372	0.23704	0.840166	0.493526	Protein of unknown function; overexpression causes a cell cycle delay or arrest; null mutation results in a decrease in plasma membrane electron transport; YLR149C is not an essential gene; protein abundance increases in response to DNA replication stress
YNL052W	COX5A	DEL	0.00156905	0.0332014	-1.54132	-0.502183	-0.203175	-0.22075	-0.211962	-0.18048	-0.114953	0.178987	-0.0388155	Subunit Va of cytochrome c oxidase; cytochrome c oxidase is the terminal member of the mitochondrial inner membrane electron transport chain; Cox5Ap is predominantly expressed during aerobic growth while its isoform Vb (Cox5Bp) is expressed during anaerobic growth; COX5A has a paralog, COX5B, that arose from the whole genome duplication
YOL007C	CSI2	DEL	-0.0896493	-0.811743	-0.600728	-0.500707	-0.244428	0.0395629	-0.102433	-0.0718246	-0.165505	NA	-0.118665	Protein of unknown function; green fluorescent protein (GFP)- fusion protein localizes to the mother side of the bud neck and the vacuole; YOL007C is not an essential gene
YIL073C	SPO22	DEL	-0.540839	-0.565745	-0.402871	-0.503152	-0.390679	-0.4026	-0.39664	-0.184639	-0.756129	-0.181796	-0.374188	Meiosis-specific protein essential for chromosome synapsis; involved in completion of nuclear divisions during meiosis; induced early in meiosis
YOR311C	DGK1	DEL	-0.512452	-0.278651	-0.697067	-0.496057	0.103908	-0.315554	-0.105823	-0.155342	-0.147346	0.446741	0.0480178	Diacylglycerol kinase; localized to the endoplasmic reticulum (ER); overproduction induces enlargement of ER-like membrane structures and suppresses a temperature-sensitive sly1 mutation; contains a CTP transferase domain
YDR505C	PSP1	DEL	-0.382834	0.483243	-1.44282	-0.447469	0.438729	0.503111	0.47092	0.488517	0.850143	1.34185	0.893505	Asn and gln rich protein of unknown function; high-copy suppressor of POL1 (DNA polymerase alpha) and partial suppressor of CDC2 (polymerase delta) and CDC6 (pre-RC loading factor) mutations; overexpression results in growth inhibition; PSP1 has a paralog, YLR177W, that arose from the whole genome duplication
YBR144C		DEL	0.00472891	-0.117654	-0.198822	-0.103916	0.502326	0.101972	0.302149	-0.306883	-0.167121	-0.539126	-0.33771	Dubious open reading frame; unlikely to encode a functional protein, based on available experimental and comparative sequence data; YBR144C is not an essential gene
YIL131C	FKH1	DEL	-0.574379	-0.488459	-0.460335	-0.507724	-0.0495144	0.255511	0.102998	0.334863	0.128165	1.19313	0.552052	Forkhead family transcription factor; minor role in expression of G2/M phase genes; negatively regulates transcription elongation; positive role in chromatin silencing at HML, HMR; facilitates clustering and activation of early-firing replication origins; binds to recombination enhancer near HML, regulates donor preference during mating-type switching; relocalizes to cytosol in response to hypoxi…
YLR373C	VID22	DEL	0.138767	-1.03465	-0.579893	-0.491926	-0.334887	-0.299115	-0.317001	0.616786	0.175714	0.166237	0.319579	Glycosylated integral membrane protein localized to plasma membrane; plays a role in fructose-1,6-bisphosphatase (FBPase) degradation; involved in FBPase transport from the cytosol to Vid (vacuole import and degradation) vesicles; VID22 has a paralog, ENV11, that arose from the whole genome duplication
YNL338W		DEL	-0.399227	-0.522539	-0.629535	-0.5171	0.0503877	-0.117379	-0.0334954	0.0294834	-0.266092	0.137168	-0.0331467	Dubious open reading frame; unlikely to encode a functional protein, based on available experimental and comparative sequence data; completely overlaps TEL14L-XC, which is a telomeric X element core sequence on the left arm of chromosome XIV
YML084W		DEL	-0.0223321	-0.339877	-1.03112	-0.464444	-0.265925	0.0745965	-0.0956642	0.113146	0.249104	0.325837	0.229363	Dubious open reading frame; unlikely to encode a functional protein, based on available experimental and comparative sequence data
YIL088C	AVT7	DEL	-0.230821	-0.265361	-1.00811	-0.50143	-0.0364778	-0.357988	-0.197233	-0.0443182	0.043092	0.0341386	0.0109708	Putative transporter; member of a family of seven S. cerevisiae genes (AVT1-7) related to vesicular GABA-glycine transporters
YML057W	CMP2	DEL	-0.0605496	-0.305455	-1.07751	-0.48117	0.0930323	-0.185565	-0.0462664	0.249112	-0.109996	0.212828	0.117314	Calcineurin A; one isoform (the other is Cna1p) of the catalytic subunit of calcineurin, a Ca++/calmodulin-regulated protein phosphatase which regulates Crz1p (a stress-response transcription factor), the other calcineurin subunit is CNB1; regulates the function of Aly1p alpha-arrestin; CMP2 has a paralog, CNA1, that arose from the whole genome duplication
YNR019W	ARE2	DEL	-0.186918	-0.583601	-0.6704	-0.480306	-0.57067	-0.381505	-0.476088	-0.185392	-0.125161	-0.100195	-0.136916	Acyl-CoA:sterol acyltransferase; endoplasmic reticulum enzyme that contributes the major sterol esterification activity in the presence of oxygen; ARE2 has a paralog, ARE1, that arose from the whole genome duplication
YLL014W	EMC6	DEL	-0.680491	-0.361395	-0.418766	-0.486884	-0.0562112	-0.143467	-0.0998391	0.164347	0.360784	0.374898	0.30001	Member of conserved ER transmembrane complex; required for efficient folding of proteins in the ER; null mutant displays induction of the unfolded protein response; homologous to worm F33D4.7/EMC-6, fly CG11781, human TMEM93
YGR208W	SER2	DEL	-0.552103	-1.49388	0.54299	-0.500999	NA	-0.92635	-0.92635	0.922709	-0.368754	NA	0.276977	Phosphoserine phosphatase of the phosphoglycerate pathway; involved in serine and glycine biosynthesis, expression is regulated by the available nitrogen source
YOR196C	LIP5	DEL	-0.297823	-0.917937	-0.333205	-0.516322	-0.507029	-0.885948	-0.696489	-0.754465	-0.0231798	-1.18377	-0.653805	Protein involved in biosynthesis of the coenzyme lipoic acid; has similarity to E. coli lipoic acid synthase
YBR099C		DEL	-0.0401851	-0.473573	-0.908089	-0.473949	-0.166372	0.0603533	-0.0530092	-0.588565	-0.832211	-0.0836395	-0.501472	Dubious open reading frame; unlikely to encode a functional protein, based on available experimental and comparative sequence data; completely overlaps the verified gene MMS4
YKR041W		DEL	-0.374712	-0.576398	-0.573045	-0.508051	0.125275	-0.778001	-0.326363	0.554005	-0.0511391	-1.45707	-0.318068	Protein of unknown function; localizes to the mitotic spindle; overexpression of YKR041W affects endocytic protein trafficking
YPL250C	ICY2	DEL	-0.430717	0.529782	-1.52957	-0.476835	-0.0240992	0.647466	0.311683	1.02897	1.58638	3.12691	1.91408	Protein of unknown function; mobilized into polysomes upon a shift from a fermentable to nonfermentable carbon source; potential Cdc28p substrate; ICY2 has a paralog, ICY1, that arose from the whole genome duplication
YGL114W		DEL	-0.327358	-0.779584	-0.355112	-0.487351	-0.470171	0.274364	-0.0979039	0.373084	0.332168	0.0987681	0.268007	Putative protein of unknown function; predicted member of the oligopeptide transporter (OPT) family of membrane transporters
YKR040C		DEL	-0.500638	-0.213736	-0.746084	-0.48682	-0.725143	-0.637062	-0.681103	0.115069	0.520109	1.06956	0.568247	Dubious open reading frame; unlikely to encode a functional protein, based on available experimental and comparative sequence data; partially overlaps the uncharacterized ORF YKR041W
YOR298C-A	MBF1	DEL	-0.472267	-0.395607	-0.579027	-0.4823	-0.178755	-0.105245	-0.142	-0.0658297	0.295674	0.28155	0.170465	Transcriptional coactivator; bridges the DNA-binding region of Gcn4p and TATA-binding protein Spt15p; suppressor of frameshift mutations; protein abundance increases in response to DNA replication stress
YDR374C	PHO92	DEL	-0.34955	-0.531172	-0.628314	-0.503012	0.115041	-0.182521	-0.0337403	-0.100153	-0.0600164	-0.836195	-0.332121	Posttranscriptional regulator of phosphate metabolism; facilitates PHO4 mRNA degradation by interacting with Pop2p; regulates PHO4 mRNA stability by binding to PHO4's 3'UTR in a phosphate-dependent manner; contains highly conserved YTH (YT521-B Homology) domain that exhibits RNA-binding activity; functional homolog of human YTHDF2
YOL159C		DEL	-0.481993	0.0500505	-1.04788	-0.493275	-0.0445799	-0.0466306	-0.0456052	0.0692811	-0.100674	0.235501	0.0680358	Soluble protein of unknown function; deletion mutants are viable and have elevated levels of Ty1 retrotransposition and Ty1 cDNA
YKL072W	STB6	DEL	-0.270286	-0.579062	-0.64376	-0.497702	-0.202005	-0.149064	-0.175534	-0.00602867	-0.319973	-0.281054	-0.202352	Protein that binds Sin3p in a two-hybrid assay; STB6 has a paralog, STB2, that arose from the whole genome duplication
YGL003C	CDH1	DEL	-0.483338	0.0459075	-1.0554	-0.49761	0.0186999	0.121892	0.0702962	-0.606179	-0.160025	0.683525	-0.0275594	Activator of anaphase-promoting complex/cyclosome (APC/C); cell-cycle regulated; directs ubiquitination of cyclins resulting in mitotic exit; targets the APC/C to specific substrates including Cdc20p, Ase1p, Cin8p and Fin1p
YOR101W	RAS1	DEL	-0.281983	-0.249908	-0.909645	-0.480512	-0.246575	-0.322807	-0.284691	-0.00654586	-0.0497632	0.178885	0.0408588	GTPase involved in G-protein signaling in adenylate cyclase activation; plays a role in cell proliferation; localized to the plasma membrane; homolog of mammalian RAS proto-oncogenes; relative distribution to the nucleus increases upon DNA replication stress; RAS1 has a paralog, RAS2, that arose from the whole genome duplication
YMR056C	AAC1	DEL	-0.426328	-0.506019	-0.524	-0.485449	0.0129993	-0.127739	-0.0573697	0.306134	-0.167253	0.242494	0.127125	Mitochondrial inner membrane ADP/ATP translocator; exchanges cytosolic ADP for mitochondrially synthesized ATP; phosphorylated; Aac1p is a minor isoform while Pet9p is the major ADP/ATP translocator; relocalizes from mitochondrion to cytoplasm upon DNA replication stress
YML041C	VPS71	DEL	-0.573868	-1.15679	0.241468	-0.496397	-0.339874	-0.6755	-0.507687	-1.01097	-1.57043	-1.97433	-1.51858	Nucleosome-binding component of the SWR1 complex; SWR1 exchanges histone variant H2AZ (Htz1p) for chromatin-bound histone H2A; required for vacuolar protein sorting
YDL243C	AAD4	DEL	-0.754471	-0.421735	-0.449398	-0.541868	-0.220763	0.0600463	-0.0803581	0.60062	1.41002	0.352461	0.787702	Putative aryl-alcohol dehydrogenase; involved in oxidative stress response; similar to P. chrysosporium aryl-alcohol dehydrogenase; expression induced in cells treated with the mycotoxin patulin
YOR011W	AUS1	DEL	-0.344122	-0.264059	-0.814294	-0.474158	-0.0648176	-0.307439	-0.186128	-0.182439	-2.86868e-05	-0.288219	-0.156896	Plasma membrane sterol transporter of the ATP-binding cassette family; required, along with Pdr11p, for uptake of exogenous sterols and their incorporation into the plasma membrane; activity is stimulated by phosphatidylserine; sterol uptake is required for anaerobic growth because sterol biosynthesis requires oxygen; AUS1 has a paralog, PDR11, that arose from the whole genome duplication
YDL080C	THI3	DEL	-0.212859	-0.410334	-1.10298	-0.57539	-0.0937718	-0.0883931	-0.0910825	0.20795	0.159286	0.350138	0.239125	Regulatory protein that binds Pdc2p and Thi2p transcription factors; activates thiamine biosynthesis transcription factors Pdc2p and Thi2p by binding to them, but releases and de-activates them upon binding to thiamine pyrophosphate (TPP), the end product of the pathway; has similarity to decarboxylases but enzymatic activity is not detected
YER128W	VFA1	DEL	-0.231218	-0.641571	-0.576244	-0.483011	-0.0473709	-0.280855	-0.164113	0.119308	-0.360999	0.199229	-0.014154	Protein that interacts with Vps4p and has a role in vacuolar sorting; localizes to endosomes in a Vps4-dependent manner; overexpression causes canavanine sensitivity and confers a partial class D vacuole morphology
YFR038W	IRC5	DEL	-0.404918	-0.363763	-0.665295	-0.477992	0.216944	-0.0259385	0.0955028	-0.164606	0.0182381	-0.318716	-0.155028	Putative ATPase containing the DEAD/H helicase-related sequence motif; null mutant displays increased levels of spontaneous Rad52p foci
YDR107C	TMN2	DEL	-0.321007	-0.548546	-0.512748	-0.460767	-0.262579	-0.163259	-0.212919	0.125471	0.23574	0.184943	0.182051	Protein with a role in cellular adhesion and filamentous growth; similar to Tmn3p; member of the evolutionarily conserved Transmembrane Nine family of proteins with nine membrane-spanning segments; TMN2 has a paralog, EMP70, that arose from the whole genome duplication
YNR008W	LRO1	DEL	-0.466153	-0.349685	-0.696062	-0.503967	-0.464784	-0.355784	-0.410284	-0.13583	-0.389044	-0.0590907	-0.194655	Acyltransferase that catalyzes diacylglycerol esterification; one of several acyltransferases that contribute to triglyceride synthesis; Lro1p and Dga1p can O-acylate ceramides; putative homolog of human lecithin cholesterol acyltransferase
YAL021C	CCR4	DEL	-1.57104	NA	0.878951	-0.346046	NA	-1.07856	-1.07856	-0.189473	1.11278	NA	0.461653	Component of the CCR4-NOT transcriptional complex; CCR4-NOT is involved in regulation of gene expression; component of the major cytoplasmic deadenylase, which is involved in mRNA poly(A) tail shortening
YPL066W	RGL1	DEL	-0.88062	-0.108251	-0.494032	-0.494301	-0.411564	-0.270459	-0.341012	-0.342807	-0.287929	-0.943947	-0.524894	Regulator of Rho1p signaling, cofactor of Tus1p; required for the localization of Tus1p during all phases of cytokinesis; green fluorescent protein (GFP)-fusion protein localizes to the bud neck and cytoplasm; null mutant is viable and exhibits growth defect on a non-fermentable (respiratory) carbon source
YDR329C	PEX3	DEL	-0.469061	-0.267165	-0.720829	-0.485685	-0.167764	-0.00363127	-0.0856976	0.110026	-0.368789	-0.0710214	-0.109928	Peroxisomal membrane protein (PMP); required for proper localization and stability of PMPs; anchors peroxisome retention factor Inp1p at the peroxisomal membrane; interacts with Pex19p
YJL099W	CHS6	DEL	-0.561922	-0.238206	-0.634773	-0.478301	-0.34128	-0.0582451	-0.199762	-0.129653	0.125853	-0.0807	-0.0281668	Member of the ChAPs (Chs5p-Arf1p-binding proteins) family; part of the exomer complex that mediates export of specific cargo proteins, including Chs3p, from the Golgi to the plasma membrane; CHS6 has a paralog, BCH2, that arose from the whole genome duplication
YKL195W	MIA40	DAMP	-0.509806	-0.492321	-0.474637	-0.492254	-0.165089	0.0308817	-0.0671037	-0.000472335	-0.0969514	-0.409854	-0.169093	Mitochondrial oxidoreductase; involved in mitochondrial intermembrane space import; component of MIA pathway which mediates import and oxidative folding of substrates including small proteins containing twin cysteine motifs; acts in concert with Erv1p, which oxidizes the cysteine residues of Mia40p to comprise a disulfide relay system that catalyzes import; also mediates folding of Atp23p via a c…
YOR005C	DNL4	DEL	-0.183411	-0.390339	-0.865453	-0.479734	0.0224837	-0.250815	-0.114165	-0.112854	-0.119677	-0.437729	-0.22342	DNA ligase required for nonhomologous end-joining (NHEJ); forms stable heterodimer with required cofactor Lif1p, interacts with Nej1p; involved in meiosis, not essential for vegetative growth
YLR206W	ENT2	DEL	-0.741459	-0.376723	-0.423186	-0.513789	0.0776067	0.167546	0.122576	0.513697	0.46023	0.186028	0.386651	Epsin-like protein required for endocytosis and actin patch assembly; functionally redundant with Ent1p; contains clathrin-binding motif at C-terminus; ENT2 has a paralog, ENT1, that arose from the whole genome duplication
YJL143W	TIM17	DAMP	-0.00220677	-0.460643	-0.870586	-0.444478	-0.0923152	0.0194298	-0.0364427	-2.50608	-3.21553	-2.44849	-2.72336	Essential component of the TIM23 complex; with Tim23p, contributes to the architecture and function of the import channel; may link the import motor to the core Translocase of the Inner Mitochondrial membrane (TIM23 complex)
YNL038W	GPI15	DAMP	-0.238591	-0.229273	-0.976566	-0.481477	0.000527441	0.333099	0.166813	-1.20258	-0.931125	-1.16017	-1.09796	Protein involved in the synthesis of GlcNAc-PI; GlcNAc-PI is the first intermediate in the synthesis of glycosylphosphatidylinositol (GPI) anchors; homologous to the human PIG-H protein; GlcNAc-PI stands for N-acetylglucosaminyl phosphatidylinositol
YNL024C		DEL	-0.23522	-0.561714	-0.587218	-0.461384	0.038553	0.232211	0.135382	0.714716	0.532251	0.508126	0.585031	Putative methyltransferase; has seven beta-strand methyltransferase motif; green fluorescent protein (GFP)-fusion protein localizes to the cytoplasm; despite similarity to methyltransferases, null mutant does not display alterations in lysine methylation pattern
YBL069W	AST1	DEL	-0.613839	-0.217238	-0.620473	-0.48385	0.113639	-0.765393	-0.325877	-0.0675277	0.295602	-0.365259	-0.045728	Lipid raft associated protein; interacts with the plasma membrane ATPase Pma1p and has a role in its targeting to the plasma membrane by influencing its incorporation into lipid rafts; sometimes classified in the medium-chain dehydrogenase/reductases (MDRs) superfamily; AST1 has a paralog, AST2, that arose from the whole genome duplication
YLR189C	ATG26	DEL	-0.13413	-0.475427	-0.787433	-0.465663	-0.303484	0.0450293	-0.129228	0.194924	0.109073	-0.406772	-0.0342583	UDP-glucose:sterol glucosyltransferase; conserved enzyme involved in synthesis of sterol glucoside membrane lipids; in contrast to ATG26 from P. pastoris, S. cerevisiae ATG26 is not involved in autophagy
YPL223C	GRE1	DEL	0.0920456	-0.464376	-1.08658	-0.486303	-0.476811	-0.0545574	-0.265684	-0.0392373	0.27005	-0.289825	-0.0196706	Hydrophilin essential in desiccation-rehydration process; stress induced (osmotic, ionic, oxidative, heat shock and heavy metals); regulated by the HOG pathway; GRE1 has a paralog, SIP18, that arose from the whole genome duplication
YIL138C	TPM2	DEL	-0.30148	-0.502921	-0.438484	-0.414295	-0.172313	-0.366863	-0.269588	0.504849	0.602958	-1.30443	-0.0655398	Minor isoform of tropomyosin; binds to and stabilizes actin cables and filaments, which direct polarized cell growth and the distribution of several organelles; appears to have distinct and also overlapping functions with Tpm1p; TPM2 has a paralog, TPM1, that arose from the whole genome duplication
YHR078W		DEL	-0.514167	-0.302552	-0.601864	-0.472861	-0.136648	0.000947006	-0.0678503	0.0467069	0.403573	0.23855	0.22961	High osmolarity-regulated gene of unknown function
YBL011W	SCT1	DEL	-0.637768	0.0642453	-0.844398	-0.47264	-0.0211006	-0.132959	-0.0770297	0.527783	0.122543	-0.247519	0.134269	Glycerol 3-phosphate/dihydroxyacetone phosphate sn-1 acyltransferase; dual substrate-specific acyltransferase of the glycerolipid biosynthesis pathway; prefers 16-carbon fatty acids; similar to Gpt2p; gene is constitutively transcribed
YJL029C	VPS53	DEL	0.037628	-0.250124	-1.21132	-0.474605	0.0868871	0.1653	0.126093	1.0431	0.852263	1.00673	0.967364	Component of the GARP (Golgi-associated retrograde protein) complex; this complex is required for the recycling of proteins from endosomes to the late Golgi; required for vacuolar protein sorting; members of the GARP complex are Vps51p-Vps52p-Vps53p-Vps54p,
YHR068W	DYS1	DAMP	-0.130667	-0.631889	-0.677807	-0.480121	-0.081811	0.0299949	-0.025908	-0.183263	0.0904666	0.269881	0.0590282	Deoxyhypusine synthase; catalyzes formation of deoxyhypusine, the first step in hypusine biosynthesis; triggers posttranslational hypusination of translation elongation factor eIF-5A and regulates its intracellular levels; tetrameric
YML042W	CAT2	DEL	-0.342528	-0.63634	-0.415379	-0.464749	-0.303306	-0.765132	-0.534219	-0.213597	-0.483239	-1.06201	-0.586283	Carnitine acetyl-CoA transferase; present in both mitochondria and peroxisomes; transfers activated acetyl groups to carnitine to form acetylcarnitine which can be shuttled across membranes
YPL087W	YDC1	DEL	-0.597742	-0.424481	-0.461841	-0.494688	-0.143344	-0.207527	-0.175435	-0.223221	-0.274824	0.210477	-0.095856	Alkaline dihydroceramidase, involved in sphingolipid metabolism; preferentially hydrolyzes dihydroceramide to a free fatty acid and dihydrosphingosine; has a minor reverse activity; YDC1 has a paralog, YPC1, that arose from the whole genome duplication
YDR236C	FMN1	DAMP	-0.214065	-0.56503	-0.646117	-0.475071	-0.0782162	-0.0303983	-0.0543072	-0.180714	-0.139037	-0.00132817	-0.107026	Riboflavin kinase, produces riboflavin monophosphate (FMN); FMN is a necessary cofactor for many enzymes; predominantly localizes to the microsomal fraction and also found in the mitochondrial inner membrane
YKL130C	SHE2	DEL	-0.0834711	-0.553811	-0.755278	-0.464187	-0.0154556	-0.104202	-0.0598289	-0.0722463	0.119143	-0.220032	-0.057712	RNA-binding protein that binds specific mRNAs and interacts with She3p; part of the mRNA localization machinery that restricts accumulation of certain proteins to the bud; binds to ER-derived membranes and targets mRNAs to cortical ER
YMR020W	FMS1	DEL	-0.511303	-0.330888	-0.622379	-0.48819	-0.179038	-0.228166	-0.203602	-0.0574614	0.295793	-0.339481	-0.0337165	Polyamine oxidase; converts spermine to spermidine, which is required for the essential hypusination modification of translation factor eIF-5A; also involved in pantothenic acid biosynthesis
YKR077W	MSA2	DEL	-0.21679	-0.478114	-0.643877	-0.44626	-0.00603285	0.352086	0.173027	0.135863	0.422915	-0.803079	-0.0814339	Putative transcriptional activator; interacts with G1-specific transcription factor MBF and G1-specific promoters; MSA2 has a paralog, MSA1, that arose from the whole genome duplication
YIR014W		DEL	-0.300925	-0.561604	-0.591062	-0.48453	-0.0457139	-0.211129	-0.128421	0.495806	0.157656	0.253419	0.302294	Putative protein of unknown function; green fluorescent protein (GFP)-fusion protein localizes to the vacuole; expression directly regulated by the metabolic and meiotic transcriptional regulator Ume6p; YIR014W is a non-essential gene
YPL071C		DEL	-0.515825	-0.507017	-0.419361	-0.480734	-0.214637	-0.192698	-0.203668	-0.329624	0.0664448	-0.920776	-0.394652	Putative protein of unknown function; green fluorescent protein (GFP)-fusion protein localizes to both the cytoplasm and the nucleus
YPL070W	MUK1	DEL	-0.527742	-0.245062	-0.640097	-0.470967	-0.0895581	-0.153928	-0.121743	-0.0746449	0.252757	-0.28838	-0.0367558	Guanine nucleotide exchange factor (GEF); involved in vesicle-mediated vacuolar transport, including Golgi-endosome trafficking and sorting through the multivesicular body (MVB); specifically stimulates the intrinsic guanine nucleotide exchange activity of Rab family members (Vps21p/Ypt52p/Ypt53p); partially redundant with GEF VPS9; required for localization of the CORVET complex to endosomes; co…
YKR031C	SPO14	DEL	-0.623779	-0.289647	-0.557546	-0.490324	-0.0236242	-0.576474	-0.300049	0.0347634	0.456971	0.964494	0.485409	Phospholipase D; catalyzes the hydrolysis of phosphatidylcholine, producing choline and phosphatidic acid; involved in Sec14p-independent secretion; required for meiosis and spore formation; differently regulated in secretion and meiosis; participates in transcription initiation and/or early elongation of specific genes; interacts with \"foot domain\
YKL020C	SPT23	DEL	-0.129833	-0.532779	-0.775884	-0.479499	-0.215176	-0.235737	-0.225456	-0.0122124	0.296272	-0.151743	0.0441058	ER membrane protein involved in regulation of OLE1 transcription; inactive ER form dimerizes and one subunit is then activated by ubiquitin/proteasome-dependent processing followed by nuclear targeting; SPT23 has a paralog, MGA2, that arose from the whole genome duplication
YLR136C	TIS11	DEL	-0.0769234	-0.580216	-0.763036	-0.473392	-0.236508	0.271281	0.0173865	0.228048	0.231531	-0.0968953	0.120895	mRNA-binding protein expressed during iron starvation; binds to a sequence element in the 3'-untranslated regions of specific mRNAs to mediate their degradation; involved in iron homeostasis; protein increases in abundance and relative distribution to the nucleus increases upon DNA replication stress; TIS11 has a paralog, CTH1, that arose from the whole genome duplication
YDR372C	VPS74	DEL	-0.550086	-0.405041	-0.452113	-0.46908	-0.212345	-0.111916	-0.162131	0.384566	0.22048	0.100362	0.235136	Golgi phosphatidylinositol-4-kinase effector and PtdIns4P sensor; interacts with the cytosolic domains of cis and medial glycosyltransferases, and in the PtdIns4P-bound state mediates the targeting of these enzymes to the Golgi; interacts with the catalytic domain of Sac1p, the major cellular PtdIns4P phosphatase, to direct dephosphosphorylation of the Golgi pool of PtdIns4P; tetramerization requ…
YCR092C	MSH3	DEL	-0.294496	-0.321695	-0.792137	-0.469443	-0.092594	-0.0769362	-0.0847651	0.397962	0.384167	-0.0330265	0.249701	Mismatch repair protein; forms dimers with Msh2p that mediate repair of insertion or deletion mutations and removal of nonhomologous DNA ends, contains a PCNA (Pol30p) binding motif required for genome stability
YLR400W		DEL	-0.555469	-0.2325	-0.633119	-0.473696	-0.054061	-0.112564	-0.0833124	-0.249078	-0.261321	-0.173272	-0.22789	Dubious open reading frame; unlikely to encode a functional protein, based on available experimental and comparative sequence data
YHL009C	YAP3	DEL	-0.112651	-0.244338	-1.02769	-0.461561	-0.17334	-0.160851	-0.167096	0.336146	0.239005	-0.0421052	0.177682	Basic leucine zipper (bZIP) transcription factor
YJR043C	POL32	DEL	-0.281852	-0.366029	-0.706728	-0.451536	0.222333	0.068726	0.145529	-0.149778	-0.235835	-0.616062	-0.333892	Third subunit of DNA polymerase delta; involved in chromosomal DNA replication; required for error-prone DNA synthesis in the presence of DNA damage and processivity; interacts with Hys2p, PCNA (Pol30p), and Pol1p
YDL197C	ASF2	DEL	-0.227695	-0.441751	-0.713438	-0.460961	-0.212785	0.0114222	-0.100682	0.0573023	-0.0640638	0.131995	0.0417445	Anti-silencing protein; causes derepression of silent loci when overexpressed
YIL014C-A		DEL	-0.305391	-0.666179	-0.444963	-0.472178	-0.230734	-0.360214	-0.295474	0.117129	0.148312	-0.101076	0.0547883	Putative protein of unknown function
YLR220W	CCC1	DEL	0.038168	-0.69779	-0.797082	-0.485568	-0.0297035	-0.0598972	-0.0448004	0.156088	0.154227	0.339183	0.216499	Putative vacuolar Fe2+/Mn2+ transporter; suppresses respiratory deficit of yfh1 mutants, which lack the ortholog of mammalian frataxin, by preventing mitochondrial iron accumulation; relative distribution to the vacuole decreases upon DNA replication stress
YLR349W		DEL	-0.578526	-0.521291	-0.348397	-0.482738	-0.231501	-0.280761	-0.256131	-0.570358	0.197004	-1.01008	-0.461143	Dubious open reading frame; unlikely to encode a functional protein, based on available experimental and comparative sequence data; overlaps the verified ORF DIC1/YLR348C
YFR009W	GCN20	DEL	-0.403549	-0.651673	-0.375273	-0.476832	-0.18919	-0.556045	-0.372618	0.240624	-0.200067	-0.50682	-0.155421	Positive regulator of the Gcn2p kinase activity; forms a complex with Gcn1p; proposed to stimulate Gcn2p activation by an uncharged tRNA
YOR356W	CIR2	DEL	-0.0365007	-0.191082	-1.08568	-0.437753	-0.313314	-0.0977208	-0.205517	-0.0298956	-0.105113	0.0755846	-0.0198079	Putative ortholog of human ETF-dH; found in a large supramolecular complex with other mitochondrial dehydrogenases; may have a role in oxidative stress response; ETF-dH is also known as electron transfer flavoprotein dehydrogenase
YDL216C	RRI1	DEL	0.0380869	-0.928386	-0.518854	-0.469718	-0.352654	-0.079311	-0.215982	0.449672	-0.116801	-0.353555	-0.00689454	Catalytic subunit of the COP9 signalosome (CSN) complex; acts as an isopeptidase in cleaving the ubiquitin-like protein Nedd8 from SCF ubiquitin ligases; metalloendopeptidase involved in the adaptation to pheromone signaling
YER097W		DEL	-0.301238	-0.372342	-0.885915	-0.519831	-0.0568377	0.0200336	-0.018402	0.609293	0.428967	0.956232	0.66483	Dubious open reading frame; unlikely to encode a functional protein, based on available experimental and comparative sequence data
YLR312C		DEL	-0.408167	-0.281602	-0.698403	-0.462724	0.0492679	-0.0273718	0.010948	-0.171854	-0.203413	-0.466538	-0.280602	Putative protein of unknown function
YDR231C	COX20	DEL	-0.438661	-0.462358	-0.422375	-0.441131	-0.397874	-0.121806	-0.25984	-0.164371	-0.755789	0.126468	-0.264564	Mitochondrial inner membrane protein; required for proteolytic processing of Cox2p and its assembly into cytochrome c oxidase
YDR230W		DEL	-0.33386	-0.324201	-0.72916	-0.462407	-0.339253	-0.264736	-0.301994	-0.235436	-0.434365	-0.0594152	-0.243072	Dubious open reading frame; unlikely to encode a functional protein, based on available experimental and comparative sequence data; partially overlaps the verified gene COX20/YDR231C
YER078C	ICP55	DEL	-0.725476	-0.305697	-0.309151	-0.446775	-0.192663	-1.01233	-0.602497	-0.684789	-0.409419	-0.710173	-0.601461	Mitochondrial aminopeptidase; cleaves the N termini of at least 38 imported proteins after cleavage by the mitochondrial processing peptidase (MPP), thereby increasing their stability; member of the aminopeptidase P family
YOR288C	MPD1	DEL	-0.223959	-0.539019	-0.655149	-0.472709	-0.180565	-0.547345	-0.363955	-0.173653	-0.0239534	-0.0713398	-0.0896486	Member of the protein disulfide isomerase (PDI) family; interacts with and inhibits the chaperone activity of Cne1p; MPD1 overexpression in a pdi1 null mutant suppresses defects in Pdi1p functions such as carboxypeptidase Y maturation
YER071C	TDA2	DEL	-0.363781	-0.443205	-0.570441	-0.459142	-0.0406029	0.0674211	0.0134091	0.129466	-0.0413094	0.202771	0.0969761	Protein of unknown function; green fluorescent protein (GFP)-fusion protein localizes to the cytoplasm in a punctate pattern; null mutant is sensitive to expression of the top1-T722A allele
YOR265W	RBL2	DEL	-0.318283	-0.538358	-0.543504	-0.466715	-0.283383	0.0855139	-0.0989346	-0.0215501	0.181667	0.767841	0.309319	Protein involved in microtubule morphogenesis; required for protection from excess free beta-tubulin; proposed to be involved the folding of beta-tubulin; similar to mouse beta-tubulin cofactor A; protein abundance increases in response to DNA replication stress
YER040W	GLN3	DEL	-0.998944	-1.34849	1.11894	-0.409499	-0.344945	0.0778705	-0.133537	-0.679343	-0.440234	-2.51998	-1.21319	Transcriptional activator of genes regulated by NCR; localization and activity regulated by quality of nitrogen source; NCR stands for nitrogen catabolite repression
YDL011C		DEL	-0.46181	-0.394139	-0.482557	-0.446169	-0.249078	0.15469	-0.047194	1.36444	0.240349	0.795723	0.800171	Dubious open reading frame; unlikely to encode a functional protein, based on available experimental and comparative sequence data; overlaps the uncharacterized ORF YDL010W
YOR289W		DEL	-0.511737	-0.469793	-0.391328	-0.457619	-0.121996	-1.15599	-0.638995	-0.293561	0.15609	0.374066	0.0788648	Putative protein of unknown function; transcription induced by the unfolded protein response; green fluorescent protein (GFP)-fusion protein localizes to both the cytoplasm and the nucleus
YJR133W	XPT1	DEL	-0.379826	-0.555934	-0.450912	-0.462224	-0.293378	-1.08486	-0.689118	0.321009	-0.159024	-0.406683	-0.0815661	Xanthine-guanine phosphoribosyl transferase; required for xanthine utilization and for optimal utilization of guanine
YGL039W		DEL	-0.348575	-0.474573	-0.571645	-0.464931	-0.258686	-0.0994958	-0.179091	-0.229639	-0.135628	-0.085992	-0.15042	Oxidoreductase shown to reduce carbonyl compounds to chiral alcohols
YDR425W	SNX41	DEL	-0.40675	-0.638727	-0.377884	-0.474454	0.214244	0.0510648	0.132654	-0.00396346	-0.11636	0.119762	-0.000186978	Sorting nexin; involved in the retrieval of late-Golgi SNAREs from the post-Golgi endosome to the trans-Golgi network; interacts with Snx4p
YLR313C	SPH1	DEL	-0.502867	-0.0267649	-0.893575	-0.474402	-0.416473	-0.670279	-0.543376	-0.18687	0.0211843	-0.503363	-0.223016	Protein involved in shmoo formation and bipolar bud site selection; localizes to sites of polarized growth in a cell cycle dependent- and Spa2p-dependent manner, interacts with MAPKKs Mkk1p, Mkk2p, and Ste7p; SPH1 has a paralog, SPA2, that arose from the whole genome duplication
YPR165W	RHO1	DAMP	-0.644176	-0.0402301	-0.710538	-0.464981	0.584015	0.369056	0.476535	-1.627	-1.09803	NA	-1.36251	GTP-binding protein of the rho subfamily of Ras-like proteins; involved in establishment of cell polarity; regulates protein kinase C (Pkc1p) and the cell wall synthesizing enzyme 1,3-beta-glucan synthase (Fks1p and Gsc2p)
YGL017W	ATE1	DEL	-0.240833	-0.307778	-0.802337	-0.450316	-0.0869321	0.0261637	-0.0303842	0.0229919	0.10745	0.372722	0.167721	Arginyl-tRNA-protein transferase; catalyzes post-translational conjugation of arginine to the amino termini of acceptor proteins which are then subject to degradation via the N-end rule pathway
YDR124W		DEL	-0.294205	-0.519926	-0.553189	-0.455773	-0.364775	-0.103949	-0.234362	-0.216866	0.309727	-0.0515433	0.0137726	Putative protein of unknown function; non-essential gene; expression is strongly induced by alpha factor
YBL042C	FUI1	DEL	-0.749796	-0.0645477	-0.556775	-0.45704	-0.0309986	-0.022785	-0.0268918	0.450675	0.754851	0.340836	0.515454	High affinity uridine permease, localizes to the plasma membrane; also mediates low but significant transport of the cytotoxic nucleoside analog 5-fluorouridine; not involved in uracil transport; relative distribution to the vacuole increases upon DNA replication stress
YBR273C	UBX7	DEL	-0.33491	-0.562347	-0.478419	-0.458559	-0.560729	-0.336011	-0.44837	-0.127523	-0.191927	-1.13819	-0.485879	UBX (ubiquitin regulatory X) domain-containing protein; interacts with Cdc48p; UBX7 has a paralog, UBX6, that arose from the whole genome duplication
YLL049W	LDB18	DEL	-0.00963224	-0.978694	-0.463123	-0.483816	0.151259	-0.523282	-0.186011	0.771762	0.966087	-0.367715	0.456711	Component of the dynactin complex; dynactin is required for dynein activity; null mutant exhibits defects in nuclear migration and spindle orientation and has reduced affinity for alcian blue dye; has homology to mammalian dynactin subunit p24
YJL132W		DEL	-0.0745923	-0.271382	-0.974854	-0.440276	-0.397552	-0.588267	-0.49291	-0.0699413	-0.0962001	0.0122071	-0.0513115	Putative protein of unknown function; localizes to the membrane fraction; possible Zap1p-regulated target gene induced by zinc deficiency; YJL132W is a non-essential gene
YER142C	MAG1	DEL	-0.230363	-0.688991	-0.438241	-0.452532	-0.231499	-0.11891	-0.175204	0.210996	0.23661	-0.760388	-0.104261	3-methyl-adenine DNA glycosylase; involved in protecting DNA against alkylating agents; initiates base excision repair by removing damaged bases to create abasic sites that are subsequently repaired; protein abundance increases in response to DNA replication stress
YPR037C	ERV2	DEL	-0.503896	-0.642563	-0.23759	-0.46135	-0.149235	0.114093	-0.0175706	0.324529	0.0661069	-0.0657008	0.108312	Flavin-linked sulfhydryl oxidase localized to the ER lumen; involved in disulfide bond formation within the endoplasmic reticulum (ER)
YER143W	DDI1	DEL	-0.436427	-0.294989	-0.606359	-0.445925	0.0800889	0.111892	0.0959905	0.269094	0.26752	0.413477	0.316697	DNA damage-inducible v-SNARE binding protein; role in suppression of protein secretion; may play a role in S-phase checkpoint control; has ubiquitin-associated (UBA), ubiquitin-like (UBL), and retroviral-like proteinase (RVP) domains
YBR051W		DEL	-0.503689	0.292778	-0.982508	-0.397806	-0.0196448	0.123036	0.0516955	1.09613	1.79576	2.53676	1.80955	Dubious open reading frame; unlikely to encode a functional protein, based on available experimental and comparative sequence data; partially overlaps the REG2/YBR050C regulatory subunit of the Glc7p type-1 protein phosphatase
YIL002C	INP51	DEL	-0.0182041	-0.562848	-0.756775	-0.445942	0.107977	0.0530416	0.0805095	0.485827	0.431787	0.093854	0.337156	Phosphatidylinositol 4,5-bisphosphate 5-phosphatase; synaptojanin-like protein with an N-terminal Sac1 domain, plays a role in phosphatidylinositol 4,5-bisphosphate homeostasis and in endocytosis; null mutation confers cold-tolerant growth
YGR005C	TFG2	DAMP	-0.674213	-0.3768	-0.172952	-0.407988	-0.167301	0.31656	0.0746296	0.215534	0.548495	0.561455	0.441828	TFIIF (Transcription Factor II) middle subunit; involved in both transcription initiation and elongation of RNA polymerase II; homologous to human RAP30
YMR311C	GLC8	DEL	-0.297798	-0.435024	-0.614804	-0.449209	-0.494886	-0.475845	-0.485366	-0.14312	0.106425	-0.565133	-0.200609	Regulatory subunit of protein phosphatase 1 (Glc7p); involved in glycogen metabolism and chromosome segregation; proposed to regulate Glc7p activity via conformational alteration; ortholog of the mammalian protein phosphatase inhibitor 2; protein abundance increases in response to DNA replication stress
YGL037C	PNC1	DEL	-0.345611	-0.562521	-0.463749	-0.457294	-0.408855	-0.498467	-0.453661	0.133648	0.117888	0.0376092	0.0963816	Nicotinamidase that converts nicotinamide to nicotinic acid; part of the NAD(+) salvage pathway; required for life span extension by calorie restriction; PNC1 expression responds to all known stimuli that extend replicative life span; protein increases in abundance and relative distribution to cytoplasmic foci decreases upon DNA replication stress
YOR022C		DEL	-0.429893	-0.389169	-0.543016	-0.454026	-0.228929	-0.218797	-0.223863	-0.059695	-0.194108	-0.897651	-0.383818	Putative carboxylic ester hydrolase; similar to bovine phospholipase A1; the authentic, non-tagged protein is detected in highly purified mitochondria in high-throughput studies
YOR084W	LPX1	DEL	-0.409469	-0.227802	-0.72099	-0.452753	0.132743	-0.292699	-0.079978	-0.0746852	0.117438	-0.504874	-0.15404	Peroxisomal matrix-localized lipase; required for normal peroxisome morphology; contains a peroxisomal targeting signal type 1 (PTS1) and a lipase motif; peroxisomal import requires the PTS1 receptor, Pex5p and self-interaction; transcriptionally activated by Yrm1p along with genes involved in multidrug resistance; oleic acid inducible
YMR081C	ISF1	DEL	-0.372435	-0.296678	-0.675263	-0.448125	-0.0373722	-0.0150244	-0.0261983	-0.187587	-0.0449171	-0.791269	-0.341258	Serine-rich, hydrophilic protein; overexpression suppresses growth defects of hap2, hap3, and hap4 mutants; expression is under glucose control; cotranscribed with NAM7 in a cyp1 mutant; ISF1 has a paralog, MBR1, that arose from the whole genome duplication
YKL116C	PRR1	DEL	-0.331279	-0.336061	-0.630005	-0.432448	-0.128493	0.137274	0.00439027	0.12529	0.299781	-0.000761519	0.141436	Serine/threonine protein kinase; inhibits pheromone induced signaling downstream of MAPK, possibly at the level of the Ste12p transcription factor
YJL066C	MPM1	DEL	0.025839	-0.0394051	-1.2905	-0.434687	-0.307899	-0.0526377	-0.180269	0.1537	0.141758	0.594525	0.296661	Mitochondrial intermembrane space protein of unknown function
YKR007W	MEH1	DEL	-0.702685	-0.464558	-0.158244	-0.441829	-0.169228	-0.218629	-0.193928	-0.377735	-0.194073	-0.525669	-0.365825	Component of the EGO and GSE complexes; EGO is involved in the regulation of microautophagy and GSE is required for proper sorting of amino acid permease Gap1p; loss results in a defect in vacuolar acidification
YKL077W		DEL	-0.571987	-0.174488	-0.562407	-0.436294	-0.227044	0.205763	-0.0106406	0.0403647	-0.0747591	0.824698	0.263435	Putative protein of unknown function; green fluorescent protein (GFP)-fusion protein localizes to the vacuole
YIL130W	ASG1	DEL	-0.48572	-0.235461	-0.612149	-0.444444	-0.158128	-0.224915	-0.191521	0.0433583	0.312101	-0.429033	-0.0245244	Zinc cluster protein proposed to be a transcriptional regulator; regulator involved in the stress response; null mutants have a respiratory deficiency, calcofluor white sensitivity and slightly increased cycloheximide resistance
YBL043W	ECM13	DEL	-0.496208	-0.43012	-0.411557	-0.445962	-0.135639	0.127168	-0.00423552	-0.0476531	0.0647853	-0.19563	-0.0594992	Non-essential protein of unknown function; induced by treatment with 8-methoxypsoralen and UVA irradiation; ECM13 has a paralog, YJR115W, that arose from the whole genome duplication
YKL179C	COY1	DEL	-0.34097	-0.317069	-0.715853	-0.457964	-0.197138	-0.822762	-0.50995	0.208548	-0.0925885	0.897028	0.337662	Golgi membrane protein with similarity to mammalian CASP; genetic interactions with GOS1 (encoding a Golgi snare protein) suggest a role in Golgi function
YNL289W	PCL1	DEL	-0.328823	-0.333969	-0.688605	-0.450466	0.0802664	-0.752074	-0.335904	-0.0824946	-0.10568	0.376938	0.0629209	Cyclin, interacts with cyclin-dependent kinase Pho85p; member of the Pcl1,2-like subfamily, involved in the regulation of polarized growth and morphogenesis and progression through the cell cycle; is ubiquitinated by Dma1p; phosphorylation by Pho85p targets it for degradation; localizes to sites of polarized cell growth
YLR437C	DIF1	DEL	-0.356903	-0.0828387	-0.89612	-0.445287	0.144953	-0.213187	-0.0341166	-0.0133891	0.333576	0.383763	0.23465	Protein that regulates nuclear localization of Rnr2p and Rnr4p; phosphorylated by Dun1p in response to DNA damage and degraded; N-terminal half shows similarity to S. pombe Spd1 protein; DIF1 has a paralog, SML1, that arose from the whole genome duplication
YER122C	GLO3	DEL	0.377906	-0.00307194	-1.3887	-0.337955	NA	-0.723721	-0.723721	-1.77277	-2.18085	NA	-1.97681	ADP-ribosylation factor GTPase activating protein (ARF GAP); involved in ER-Golgi transport; shares functional similarity with Gcs1p
YBR034C	HMT1	DEL	-0.615647	-0.483104	-0.286274	-0.461675	-0.164384	-0.414938	-0.289661	0.182981	0.191303	-0.0052772	0.123002	Nuclear SAM-dependent mono- and asymmetric methyltransferase; modifies hnRNPs, including Npl3p and Hrp1p, affecting their activity and nuclear export; methylates U1 snRNP protein Snp1p and ribosomal protein Rps2p; interacts genetically with genes encoding components of Rpd3(L) and this interaction is important for Rpd3 recruitment to the subtelomeric region.
YGL011C	SCL1	DAMP	0.0695772	-0.778264	-0.516546	-0.408411	0.0905545	0.11821	0.104382	-1.69971	-1.03408	-2.15644	-1.63008	Alpha 1 subunit of the 20S proteasome; involved in the degradation of ubiquitinated substrates; 20S proteasome is the core complex of the 26S proteasome; essential for growth; detected in the mitochondria
YDL133C-A	RPL41B	DEL	-0.561126	-0.325006	-0.383053	-0.423062	-0.190893	-0.266521	-0.228707	0.650244	-0.806619	-0.274312	-0.143562	Ribosomal 60S subunit protein L41B; comprises only 25 amino acids; rpl41a rpl41b double null mutant is viable; homologous to mammalian ribosomal protein L41, no bacterial homolog; RPL41B has a paralog, RPL41A, that arose from the whole genome duplication
YGR038W	ORM1	DEL	-0.421802	-0.323218	-0.581753	-0.442258	-0.330189	0.088152	-0.121018	0.39644	0.446511	0.110516	0.317822	Protein of unknown function; evolutionarily conserved, required for resistance to agents that induce unfolded protein response; Orm1p and Orm2p together control membrane biogenesis by coordinating lipid homeostasis with protein quality control; ORM1 has a paralog, ORM2, that arose from the whole genome duplication
YLR254C	NDL1	DEL	-0.325349	-0.148732	-0.845289	-0.43979	-0.152095	0.070638	-0.0407283	0.0726986	0.15599	0.538188	0.255626	Homolog of nuclear distribution factor NudE; NUDEL; interacts with Pac1p and regulates dynein targeting to microtubule plus ends
YDR504C	SPG3	DEL	-0.150071	-0.632573	-0.558284	-0.446976	0.0879276	-0.0188836	0.034522	0.246909	-0.0573604	-0.174053	0.00516538	Protein required for high temperature survival during stationary phase; not required for growth on nonfermentable carbon sources
YMR197C	VTI1	DAMP	-0.216886	-0.519825	-0.495406	-0.410706	-0.217051	0.0570838	-0.0799838	0.351994	0.996616	1.61812	0.988909	Protein involved in cis-Golgi membrane traffic; v-SNARE that interacts with two t-SNARES, Sed5p and Pep12p; required for multiple vacuolar sorting pathways
YNL006W	LST8	DAMP	-0.836936	-0.538597	-0.0485533	-0.474696	-0.212425	-0.401332	-0.306878	0.501635	0.376473	-0.144126	0.244661	Protein required for the transport of Gap1p; required for the transport of amino acid permease Gap1p from the Golgi to the cell surface; component of the TOR signaling pathway; associates with both Tor1p and Tor2p; contains a WD-repeat
YOR154W	SLP1	DEL	-0.808855	0.0748743	-0.588466	-0.440815	0.0681619	-0.344979	-0.138409	-0.0241158	0.138236	-0.450228	-0.112036	Glycosylated integral ER membrane protein of unknown function; forms an ER-membrane associated protein complex with Emp65p; member of the SUN-like family of proteins; genetic interactions suggest a role in folding of ER membrane proteins; required for nuclear envelope localization of Mps3p
YER019W	ISC1	DEL	-0.0424504	-0.222001	-1.00475	-0.423066	-0.0153546	0.255072	0.119859	-0.0259408	0.256039	-0.0622988	0.0559332	Inositol phosphosphingolipid phospholipase C; mitochondrial membrane localized; hydrolyzes complex sphingolipids to produce ceramide; activates genes required for non-fermentable carbon source metabolism during the diauxic shift; activated by phosphatidylserine, cardiolipin, and phosphatidylglycerol; mediates Na+ and Li+ halotolerance
YDL001W	RMD1	DEL	-0.345208	0.00537756	-0.984947	-0.441593	-0.139176	0.0727089	-0.0332338	0.0139286	-0.189055	-0.0125346	-0.0625536	Cytoplasmic protein required for sporulation
YDR131C		DEL	-0.131917	-0.646126	-0.525067	-0.43437	-0.358327	-0.466565	-0.412446	-0.026568	-0.114585	-0.00496015	-0.0487044	F-box protein subunit of SCF ubiquitin ligase complex; substrate-specific adaptor subunit that recruits substrates to a core ubiquitination complex
YDR222W		DEL	-0.655336	0.330152	-0.973396	-0.43286	-0.0173391	0.215696	0.0991786	1.76659	1.34252	1.03084	1.37998	Protein of unknown function; green fluorescent protein (GFP)-fusion protein localizes to the cytoplasm in a punctate pattern; YDR222W has a paralog, YLR225C, that arose from the whole genome duplication
YER172C	BRR2	DAMP	-0.444346	-0.56075	-0.314173	-0.439756	-0.299821	-0.737849	-0.518835	-0.127497	-0.373143	-0.505406	-0.335349	RNA-dependent ATPase RNA helicase (DEIH box); required for disruption of U4/U6 base-pairing in native snRNPs to activate the spliceosome for catalysis; homologous to human U5-200kD
YGL049C	TIF4632	DEL	-0.47649	-0.100592	-0.719933	-0.432338	-0.162031	0.394869	0.116419	0.583347	0.428206	1.35182	0.787791	Translation initiation factor eIF4G; subunit of the mRNA cap-binding protein complex (eIF4F) that also contains eIF4E (Cdc33p); associates with the poly(A)-binding protein Pab1p, also interacts with eIF4A (Tif1p); TIF4632 has a paralog, TIF4631, that arose from the whole genome duplication
YIL090W	ICE2	DEL	-0.357154	-0.510748	-0.437033	-0.434978	-0.00285744	0.0588591	0.0280008	-0.329232	-0.398752	-1.12429	-0.617423	Integral ER membrane protein with type-III transmembrane domains; required for maintenance of ER zinc homeostasis; necessary for efficient targeting of Trm1p tRNA methyltransferase to inner nuclear membrane; mutations cause defects in cortical ER morphology in both the mother and daughter cells
YOR021C	SFM1	DEL	-0.354616	-0.516608	-0.489463	-0.453563	-0.137761	-0.710598	-0.424179	-0.196722	-0.0950667	-0.537113	-0.276301	SPOUT methyltransferase; catalyzes omega-monomethylation of Rps3p on Arg-146; not an essential gene; predicted to be involved in rRNA processing and ribosome biogenesis and in biopolymer catabolism
YML032C	RAD52	DEL	-0.192889	-0.530127	NA	-0.361508	-0.185982	-0.368375	-0.277178	-2.35639	-1.29957	-2.04594	-1.90063	Protein that stimulates strand exchange; stimulates strand exchange by facilitating Rad51p binding to single-stranded DNA; anneals complementary single-stranded DNA; involved in the repair of double-strand breaks in DNA during vegetative growth and meiosis
YDR110W	FOB1	DEL	-0.10187	0.11414	-1.36678	-0.451504	-0.0903333	-0.039033	-0.0646831	-0.436357	-0.065654	NA	-0.251006	Nucleolar protein that binds the rDNA replication fork barrier site; required for replication fork blocking, recombinational hotspot activity, condensin recruitment to replication fork barrier (RFB), and rDNA repeat segregation; related to retroviral integrases
YGR121C	MEP1	DEL	-0.435128	-0.545634	-0.31506	-0.431941	-0.209726	-0.641107	-0.425417	0.125835	0.710608	0.382966	0.40647	Ammonium permease; belongs to a ubiquitous family of cytoplasmic membrane proteins that transport only ammonium (NH4+); expression is under the nitrogen catabolite repression regulation; MEP1 has a paralog, MEP3, that arose from the whole genome duplication
YDR008C		DEL	-1.03902	-0.525081	0.155569	-0.46951	-0.771188	0.592568	-0.0893101	1.54529	0.488388	0.780134	0.937937	Dubious open reading frame; unlikely to encode a functional protein, based on available experimental and comparative sequence data; partially overlaps TRP1/YDR007W on opposite strand
YLR308W	CDA2	DEL	-0.154918	-0.747127	-0.420204	-0.44075	-0.24737	-0.0979433	-0.172657	1.07182	0.788339	1.03216	0.964107	Chitin deacetylase; together with Cda1p involved in the biosynthesis ascospore wall component, chitosan; required for proper rigidity of the ascospore wall
YPR014C		DEL	-0.447189	-0.334464	-0.501113	-0.427588	-0.173278	0.091515	-0.0408817	-0.0758899	0.00704933	-0.0467153	-0.0385186	Dubious open reading frame; unlikely to encode a functional protein, based on available experimental and comparative sequence data; YPR014C is not an essential gene
YKL157W	APE2	DEL	-0.104508	-0.237739	-0.667257	-0.336501	0.0647348	0.00198771	0.0333613	0.605381	0.753988	1.22361	0.860991	Aminopeptidase yscII; may have a role in obtaining leucine from dipeptide substrates; APE2 has a paralog, AAP1, that arose from the whole genome duplication
YJL024C	APS3	DEL	-0.180338	-0.81656	-0.279024	-0.425307	-0.538006	-0.116728	-0.327367	-0.179946	0.30863	-0.399583	-0.0902993	Small subunit of the clathrin-associated adaptor complex AP-3; involved in vacuolar protein sorting; related to the sigma subunit of the mammalian clathrin AP-3 complex; suppressor of loss of casein kinase 1 function; protein abundance increases in response to DNA replication stress
YKR034W	DAL80	DEL	-0.321706	0.15879	-1.14884	-0.437251	-0.0167577	0.0822428	0.0327426	0.0505726	-0.316104	0.289513	0.00799393	Negative regulator of genes in multiple nitrogen degradation pathways; expression is regulated by nitrogen levels and by Gln3p; member of the GATA-binding family, forms homodimers and heterodimers with Gzf3p; DAL80 has a paralog, GZF3, that arose from the whole genome duplication
YMR172C-A		DEL	-0.328204	-0.278273	-0.683656	-0.430044	-0.15396	-0.131253	-0.142607	-0.0135026	-0.0383694	0.205735	0.0512878	Dubious open reading frame; unlikely to encode a functional protein, based on available experimental and comparative sequence data; almost completely overlaps 3' end of ORF HOT1/YMR172W
YKL198C	PTK1	DEL	-0.252578	-0.29652	-0.77972	-0.442939	0.3154	0.115547	0.215474	-0.110455	-0.135115	-0.44567	-0.230413	Putative serine/threonine protein kinase; regulates spermine uptake; involved in polyamine transport; possible mitochondrial protein; PTK1 has a paralog, PTK2, that arose from the whole genome duplication
YER179W	DMC1	DEL	-0.185128	-0.328244	-0.734777	-0.41605	0.0358485	-0.0717938	-0.0179727	-0.166778	0.364728	-0.14721	0.0169134	Meiosis-specific recombinase required for repair of double-strand breaks; also required for pairing between homologous chromosomes; homolog of Rad51p and the bacterial RecA protein; binds ssDNA and dsDNA, forms helical filaments; stimulated by Rdh54p
YOR003W	YSP3	DEL	-0.147931	-0.0751512	-1.08143	-0.434837	0.2857	0.361984	0.323842	-0.296903	-0.0515213	0.0469102	-0.100505	Putative precursor to the subtilisin-like protease III; YSP3 has a paralog, PRB1, that arose from the whole genome duplication
YDR233C	RTN1	DEL	-0.142582	-0.658619	-0.484619	-0.428607	0.0320228	-0.541951	-0.254964	0.445984	0.742143	0.438861	0.542329	Reticulon protein; stabilizes membrane curvature; involved in nuclear pore assembly and maintenance of tubular ER morphology; mutant overexpressing RTN1 shows increase in tubular ER; interacts with exocyst subunit Sec6p, Yip3p, and Sbh1p; more abundant than Rtn2p; member of the RTNLA subfamily; mutants have reduced phosphatidylserine transfer between the ER and mitochondria; RTN1 has a paralog, R…
YGR088W	CTT1	DEL	-0.116224	-0.534845	-0.640717	-0.430596	-0.337116	-0.0294321	-0.183274	0.16181	-0.00487552	0.240915	0.132617	Cytosolic catalase T; has a role in protection from oxidative damage by hydrogen peroxide
YOR173W	DCS2	DEL	-0.20744	-0.669096	-0.332464	-0.403	-0.153154	-1.34949	-0.751322	0.386503	0.204888	NA	0.295696	m(7)GpppX pyrophosphatase regulator; non-essential, stress induced regulatory protein; modulates m7G-oligoribonucleotide metabolism; inhibits Dcs1p; regulated by Msn2p, Msn4p, and the Ras-cAMP-cAPK signaling pathway; mutant has increased aneuploidy tolerance; DCS2 has a paralog, DCS1, that arose from the whole genome duplication
YML109W	ZDS2	DEL	-0.323679	-0.412639	-0.597748	-0.444689	-0.0194265	-0.0561549	-0.0377907	-0.219136	-0.0680704	0.0936194	-0.064529	Protein with a role in regulating Swe1p-dependent polarized growth; involved in maintenance of Cdc55p in the cytoplasm where it promotes mitotic entry; interacts with silencing proteins at the telomere; implicated in the mitotic exit network through regulation of Cdc14p localization; ZDS2 has a paralog, ZDS1, that arose from the whole genome duplication
YMR095C	SNO1	DEL	-0.167105	-0.626628	-0.482657	-0.425464	-0.152197	-0.609096	-0.380647	0.127626	-0.123212	-0.0206625	-0.00541629	Protein of unconfirmed function; involved in pyridoxine metabolism; expression is induced during stationary phase; forms a putative glutamine amidotransferase complex with Snz1p, with Sno1p serving as the glutaminase
YGL168W	HUR1	DEL	-0.0932642	-0.775518	0.108517	-0.253422	0.481884	0.75357	0.617727	-0.802621	0.816582	-0.301098	-0.0957126	Protein of unknown function; reported null mutant phenotype of hydroxyurea sensitivity may be due to effects on overlapping PMR1 gene
YDL012C		DEL	-0.281391	-0.553735	-0.482318	-0.439148	-0.161749	-0.662999	-0.412374	0.107113	-0.0886674	-0.25697	-0.0795079	Tail-anchored plasma membrane protein with a conserved CYSTM module; possibly involved in response to stress; may contribute to non-homologous end-joining (NHEJ) based on ydl012c htz1 double null phenotype; YDL012C has a paralog, YBR016W, that arose from the whole genome duplication
YER173W	RAD24	DEL	-0.295919	0.047166	-0.99522	-0.414658	0.0553892	0.397239	0.226314	-0.0261116	0.230621	-0.0816332	0.0409589	Checkpoint protein; involved in the activation of the DNA damage and meiotic pachytene checkpoints; subunit of a clamp loader that loads Rad17p-Mec3p-Ddc1p onto DNA; homolog of human and S. pombe Rad17 protein
YDL010W	GRX6	DEL	-0.18973	-0.770881	-0.341205	-0.433939	-0.278604	-0.168291	-0.223447	0.102074	0.408397	0.101406	0.203959	Cis-golgi localized monothiol glutaredoxin, binds Fe-S cluster; more similar in activity to dithiol than other monothiol glutaredoxins; involved in the oxidative stress response; GRX6 has a paralog, GRX7, that arose from the whole genome duplication
YNL203C		DEL	-0.0489502	-0.70206	-0.59901	-0.450007	-0.426639	-0.142285	-0.284462	0.0594032	-0.0357152	0.0824066	0.0353649	Dubious open reading frame; unlikely to encode a functional protein, based on available experimental and comparative sequence data
YFR034C	PHO4	DEL	0.0152503	-0.156719	-1.12693	-0.422799	0.1254	0.230087	0.177744	0.164723	0.242347	-0.195599	0.0704903	Basic helix-loop-helix (bHLH) transcription factor of the myc-family; activates transcription cooperatively with Pho2p in response to phosphate limitation; binding to 'CACGTG' motif is regulated by chromatin restriction, competitive binding of Cbf1p to the same DNA binding motif and cooperation with Pho2p,; function is regulated by phosphorylation at multiple sites and by phosphate availability
YAL044C	GCV3	DEL	-0.633011	-0.741671	0.29692	-0.359254	-0.496508	-0.72236	-0.609434	-1.19294	-0.109163	-1.1643	-0.822135	H subunit of the mitochondrial glycine decarboxylase complex; glycine decarboxylase is required for the catabolism of glycine to 5,10-methylene-THF; also required for all protein lipoylation; expression is regulated by levels of 5,10-methylene-THF
YJL192C	SOP4	DEL	-0.324866	-0.129172	-0.83149	-0.428509	-0.259646	-0.238113	-0.24888	0.611422	0.467484	0.18815	0.422352	ER-membrane protein; suppressor of pma1-7, deletion of SOP4 slows down the export of wild-type Pma1p and Pma1-7 from the ER
YDR336W		DEL	-0.227436	-0.626745	-0.458701	-0.437627	-0.618052	-0.330745	-0.474399	0.872057	2.73349	-0.630355	0.99173	Putative protein of unknown function; sumoylated under stress conditions in a genome wide study; YDR336W is not an essential gene
YDL233W	MFG1	DEL	-0.210089	-0.335637	-0.758246	-0.434658	-0.250401	-0.294302	-0.272351	-0.0251891	-0.086482	0.231391	0.0399066	Regulator of filamentous growth; interacts with FLO11 promoter and regulates FLO11 expression; binds to transcription factors Flo8p and Mss11p; green fluorescent protein (GFP)-fusion protein localizes to the nucleus; YDL233W is not an essential gene
YNL309W	STB1	DEL	-0.170636	-0.300175	-0.799922	-0.423578	0.0140583	-0.292947	-0.139444	-0.0742384	-0.141859	-0.221913	-0.146004	Protein with role in regulation of MBF-specific transcription at Start; phosphorylated by Cln-Cdc28p kinases in vitro; unphosphorylated form binds Swi6p, which is required for Stb1p function; expression is cell-cycle regulated; STB1 has a paralog, YOL131W, that arose from the whole genome duplication
YPL140C	MKK2	DEL	-0.193203	-0.67359	-0.465597	-0.44413	0.0868992	-0.119252	-0.0161766	-0.0683699	-0.0380696	-0.335308	-0.147249	MAPKK involved in the protein kinase C signaling pathway; involved in control of cell integrity; upon activation by Bck1p phosphorylates downstream target, Slt2p; functionally redundant with Mkk1p; MKK2 has a paralog, MKK1, that arose from the whole genome duplication
YKL159C	RCN1	DEL	-0.068268	-0.447986	-0.748607	-0.42162	-0.0291429	-0.460998	-0.245071	0.526816	0.560111	-0.135553	0.317125	Protein involved in calcineurin regulation during calcium signaling; has similarity to H. sapiens DSCR1 which is found in the Down Syndrome candidate region
YNL205C		DEL	-0.353913	-0.29479	-0.626641	-0.425115	-0.162803	0.0155235	-0.07364	0.298284	0.136742	0.657595	0.364207	Dubious open reading frame; unlikely to encode a functional protein, based on available experimental and comparative sequence data
YDR513W	GRX2	DEL	-0.377136	-0.444811	-0.49666	-0.439536	-0.159688	-0.251512	-0.2056	0.0451083	-0.418447	-0.173928	-0.182422	Cytoplasmic glutaredoxin; thioltransferase, glutathione-dependent disulfide oxidoreductase involved in maintaining redox state of target proteins, also exhibits glutathione peroxidase activity, expression induced in response to stress; GRX2 has two in-frame start codons resulting in a shorter isoform that is retained in the cytosol and a longer form translocated to the mitochondrial matrix; GRX2 …
YGR232W	NAS6	DEL	-0.287752	-0.280986	-0.714297	-0.427678	-0.147987	-0.531662	-0.339824	0.170029	0.233819	-0.493997	-0.0300495	Assembly chaperone for the 19S proteasome regulatory particle base; proteasome-interacting protein involved in the assembly of the base subcomplex of the 19S proteasomal regulatory particle (RP); ortholog of human oncoprotein gankyrin, which interacts with the Rb tumor suppressor and CDK4/6
YNR028W	CPR8	DEL	-0.301501	-0.490947	-0.462921	-0.418457	-0.308152	-0.0564819	-0.182317	-0.0857317	-0.120627	-0.33072	-0.179026	Peptidyl-prolyl cis-trans isomerase (cyclophilin); catalyzes the cis-trans isomerization of peptide bonds N-terminal to proline residues; potential role in the secretory pathway; CPR8 has a paralog, CPR4, that arose from the whole genome duplication
YJR146W		DEL	-0.210677	-0.355681	-0.648905	-0.405088	-0.217476	-0.577771	-0.397624	0.656302	-0.0205817	-0.0570874	0.192878	Protein of unknown function; expressed at both mRNA and protein levels; partially overlaps HMS2
YCR033W	SNT1	DEL	-1.02427	-0.277773	0.0692762	-0.410921	-0.0373182	0.348058	0.15537	-0.778738	-1.02339	-1.10622	-0.969451	Subunit of the Set3C deacetylase complex; interacts directly with the Set3C subunit, Sif2p; putative DNA-binding protein; mutant has increased aneuploidy tolerance; relocalizes to the cytosol in response to hypoxia
YDR102C		DEL	-0.342706	-0.419238	-0.225238	-0.329061	-0.043723	-0.381318	-0.21252	0.536118	0.295415	-0.104892	0.242214	Dubious open reading frame; unlikely to encode a functional protein, based on available experimental and comparative sequence data; homozygous diploid deletion strain exhibits high budding index
YNL211C		DEL	0.0582222	-0.635991	-0.645657	-0.407809	-0.23983	-0.00227588	-0.121053	-0.178336	-0.101701	-0.0890494	-0.123029	Putative protein of unknown function; green fluorescent protein (GFP)-fusion protein localizes to mitochondria; YNL211C is not an essential gene
YMR175W	SIP18	DEL	-0.376506	-0.0401475	-0.838565	-0.418406	-0.345297	-0.202345	-0.273821	0.211865	0.158758	0.434015	0.268212	Phospholipid-binding hydrophilin; essential to overcome desiccation-rehydration process; expression is induced by osmotic stress; SIP18 has a paralog, GRE1, that arose from the whole genome duplication
YOR050C		DEL	-0.0171278	-0.794085	-0.41525	-0.408821	-0.174045	-0.198084	-0.186065	-0.0202084	-0.106033	-0.439515	-0.188586	Dubious open reading frame; unlikely to encode a functional protein, based on available experimental and comparative sequence data; null mutant is viable
YJR017C	ESS1	DAMP	-0.0137942	-0.460494	-0.804417	-0.426235	-0.085087	-0.199856	-0.142472	0.165016	0.602814	0.283013	0.350281	Peptidylprolyl-cis/trans-isomerase (PPIase); specific for phosphorylated serine and threonine residues N-terminal to proline; regulates phosphorylation of the RNAP II large subunit (Rpo21p) C-terminal domain (CTD); associates with phospho-Ser5 form of RNAP II in vivo; regulates phosphorylation of Ser7 within CTD; present along entire coding length of genes; represses initiation of CUTs; required …
YOL037C		DEL	-0.165788	-0.504993	-0.568467	-0.413083	-0.238604	-0.25672	-0.247662	0.12948	0.259562	0.0950083	0.16135	Dubious open reading frame; unlikely to encode a functional protein, based on available experimental and comparative sequence data; partially overlaps the uncharacterized ORF YOL036W
YNL108C		DEL	-0.52001	-0.724709	-0.0482898	-0.431003	-0.423402	-0.571034	-0.497218	0.123662	0.377124	NA	0.250393	Putative protein of unknown function; similar to prokaryotic phosphotransfer enzymes; null mutant shows alterations in glucose metabolism; GFP-fusion protein localizes to the cytoplasm and nucleus; YNL108C has a paralog, TFC7, that arose from the whole genome duplication
YJL046W	AIM22	DEL	-0.372944	-0.656502	-0.177897	-0.402448	-0.453534	0.066925	-0.193304	-0.459674	0.37554	-0.408712	-0.164282	Putative lipoate-protein ligase; required along with Lip2 and Lip5 for lipoylation of Lat1p and Kgd2p; similar to E. coli LplA; null mutant displays reduced frequency of mitochondrial genome loss
YMR004W	MVP1	DEL	0.0317118	-0.558159	-0.687793	-0.404747	-0.0808317	0.247536	0.0833521	1.41576	0.450761	0.666312	0.844278	Protein required for sorting proteins to the vacuole; Mvp1p and Vps1p act in concert to promote membrane traffic to the vacuole; participates in transcription initiation and/or early elongation of specific genes; interacts with \"foot domain\
YGL082W		DEL	-0.288626	-0.414276	-0.607748	-0.436883	-0.0757317	-0.0997224	-0.087727	-0.053752	-0.223424	-0.0459166	-0.107697	Putative protein of unknown function; predicted prenylation/proteolysis target of Afc1p and Rce1p; green fluorescent protein (GFP)-fusion protein localizes to the cytoplasm and nucleus; not an essential gene; YGL082W has a paralog, YPL191C, that arose from the whole genome duplication
YNL075W	IMP4	DAMP	-0.194733	-0.0145742	-1.06032	-0.423208	0.316746	0.276464	0.296605	-0.560577	-0.44102	-0.588331	-0.529976	Component of the SSU processome; SSU processome is required for pre-18S rRNA processing; interacts with Mpp10p; member of a superfamily of proteins that contain a sigma(70)-like motif and associate with RNAs
YML050W	AIM32	DEL	NA	-0.253408	-0.495709	-0.374558	0.058394	0.518291	0.288343	1.32461	2.2457	1.4594	1.67657	Putative protein of unknown function; null mutant is viable and displays elevated frequency of mitochondrial genome loss
YBR294W	SUL1	DEL	-0.152514	-0.568935	-0.566088	-0.429179	0.0283768	-0.753864	-0.362743	-0.114537	-0.133992	-0.33266	-0.19373	High affinity sulfate permease of the SulP anion transporter family; sulfate uptake is mediated by specific sulfate transporters Sul1p and Sul2p, which control the concentration of endogenous activated sulfate intermediates
YML009C	MRPL39	DEL	-0.300155	-0.571195	-0.414473	-0.428608	-0.402944	0.34885	-0.0270467	0.0672534	0.261266	0.0186855	0.115735	Mitochondrial ribosomal protein of the large subunit
YOR236W	DFR1	DAMP	-0.754325	-0.0135129	-0.46458	-0.410806	-0.125411	-0.534237	-0.329824	0.0352368	0.134395	-0.440887	-0.0904183	Dihydrofolate reductase involved in tetrahydrofolate biosynthesis; required for respiratory metabolism
YOR276W	CAF20	DEL	-0.557311	-0.360035	-0.327234	-0.41486	0.0428978	-0.362462	-0.159782	0.0619633	-0.324141	-0.252758	-0.171645	Phosphoprotein of the mRNA cap-binding complex; involved in translational control; repressor of cap-dependent translation initiation; competes with eIF4G for binding to eIF4E
YER098W	UBP9	DEL	-0.194301	-0.273665	-0.801696	-0.423221	-2.88525e-06	0.070792	0.0353946	-0.000824536	0.0251523	-0.215372	-0.0636813	Ubiquitin-specific protease that cleaves ubiquitin-protein fusions; UBP9 has a paralog, UBP13, that arose from the whole genome duplication
YGL026C	TRP5	DEL	-0.483478	-0.212986	-0.505587	-0.400684	0.0121038	-0.862823	-0.42536	1.34677	0.128281	-0.0874698	0.462527	Tryptophan synthase; catalyzes the last step of tryptophan biosynthesis; regulated by the general control system of amino acid biosynthesis
YPR048W	TAH18	DAMP	-0.284968	-0.197436	-0.717392	-0.399932	-0.17671	-0.209679	-0.193195	-0.444958	-0.705336	-0.736048	-0.628781	Conserved NAPDH-dependent diflavin reductase; component of an early step in the cytosolic Fe-S protein assembly (CIA) machinery; transfers electrons from NADPH to the Fe-S cluster of Dre2p; plays a pro-death role under oxidative stress; Tah18p-dependent nitric oxide synthesis confers high-temperature stress tolerance
YCR094W	CDC50	DEL	-1.17125	0.138658	-0.276536	-0.436376	-1.16158	-0.716689	-0.939137	-1.08306	-1.00271	-1.34588	-1.14389	Endosomal protein that interacts with phospholipid flippase Drs2p; interaction with Cdc50p is essential for Drs2p catalytic activity; mutations affect cell polarity and polarized growth; similar to Lem3p; CDC50 has a paralog, YNR048W, that arose from the whole genome duplication
YIR020W-A		DEL	-0.239495	-0.429573	-0.560195	-0.409754	-0.135418	0.074339	-0.0305393	0.106785	0.0243476	-0.0602424	0.0236302	Dubious open reading frame; unlikely to encode a functional protein, based on available experimental and comparative sequence data
YDL211C		DEL	-0.358427	-0.157594	-0.785279	-0.433767	0.0748098	0.0780107	0.0764102	-0.090311	-0.125368	-0.361684	-0.192454	Protein of unknown function; green fluorescent protein (GFP)-fusion protein localizes to the vacuole; YDL211C has a paralog, TDA7, that arose from the whole genome duplication
YOR028C	CIN5	DEL	-0.348622	-0.17938	-0.699027	-0.409009	-0.114284	0.343665	0.11469	0.315343	0.533239	0.553191	0.467258	Basic leucine zipper (bZIP) transcription factor of the yAP-1 family; physically interacts with the Tup1-Cyc8 complex and recruits Tup1p to its targets; mediates pleiotropic drug resistance and salt tolerance; nuclearly localized under oxidative stress and sequestered in the cytoplasm by Lot6p under reducing conditions; CIN5 has a paralog, YAP6, that arose from the whole genome duplication
YKR099W	BAS1	DEL	-0.384987	-0.480443	-0.345548	-0.403659	-0.369873	0.102429	-0.133722	0.361387	0.585351	0.309821	0.418853	Myb-related transcription factor; involved in regulating basal and induced expression of genes of the purine and histidine biosynthesis pathways; also involved in regulation of meiotic recombination at specific genes
YKL029C	MAE1	DEL	0.242132	-0.602512	-0.908691	-0.423024	-0.0796576	-0.170179	-0.124918	0.57171	0.290096	0.200284	0.35403	Mitochondrial malic enzyme; catalyzes the oxidative decarboxylation of malate to pyruvate, which is a key intermediate in sugar metabolism and a precursor for synthesis of several amino acids
YOL138C	RTC1	DEL	-0.248547	-0.616525	-0.361804	-0.408959	-0.414897	-0.148441	-0.281669	-0.397876	-0.597722	-0.254241	-0.416613	Subunit of the SEA (Seh1-associated) complex; SEA is a coatomer-related complex that associates dynamically with the vacuole; null mutation suppresses cdc13-1 temperature sensitivity; has N-terminal WD-40 repeats and a C-terminal RING motif
YLR092W	SUL2	DEL	-0.277876	-0.668378	-0.32726	-0.424504	-0.214199	-0.873815	-0.544007	0.0289509	-0.0964389	0.601982	0.178165	High affinity sulfate permease; sulfate uptake is mediated by specific sulfate transporters Sul1p and Sul2p, which control the concentration of endogenous activated sulfate intermediates
YKL066W		DEL	0.167169	-0.44525	-0.978947	-0.419009	-0.394854	0.0631296	-0.165862	0.00543715	-0.0425361	-0.23304	-0.0900462	Dubious open reading frame; unlikely to encode a functional protein, based on available experimental and comparative sequence data; not conserved in closely related Saccharomyces species; partially overlaps the verified gene YNK1
YML079W		DEL	-0.248855	-0.341825	-0.611043	-0.400574	-0.331096	-0.0672496	-0.199173	0.0360579	-0.329296	-0.142732	-0.145323	Non-essential protein of unknown function; has structural resemblance to plant storage and ligand binding proteins (canavalin, glycinin, auxin binding protein) and to some enzymes (epimerase, germin); localizes to the nucleus and cytoplasm
YOR034C	AKR2	DEL	-0.361948	-0.222711	-0.663493	-0.416051	-0.131871	-0.295079	-0.213475	-0.164245	0.0148013	-0.523325	-0.224256	Ankyrin repeat-containing protein; member of a family of putative palmitoyltransferases containing an Asp-His-His-Cys-cysteine rich (DHHC-CRD) domain; possibly involved in constitutive endocytosis of Ste3p; AKR2 has a paralog, AKR1, that arose from the whole genome duplication
YLR389C	STE23	DEL	-0.316688	-0.2436	-0.700028	-0.420105	0.0379723	-0.0267271	0.00562259	0.169367	0.255334	0.43074	0.285147	Metalloprotease; involved in N-terminal processing of pro-a-factor to the mature form; expressed in both haploids and diploids; member of the insulin-degrading enzyme family; homolog Axl1p is also involved in processing of pro-a-factor
YFL046W	FMP32	DEL	-0.252701	-0.874508	-0.183568	-0.436926	-0.670996	-0.225859	-0.448428	-0.177126	0.0924695	-0.236422	-0.107026	Putative protein of unknown function; the authentic, non-tagged protein is detected in highly purified mitochondria in high-throughput studies
YLR250W	SSP120	DEL	-0.266497	-0.361594	-0.584844	-0.404312	-0.0744283	-0.209072	-0.14175	0.0675303	-0.0345571	-0.115066	-0.0273641	Protein of unknown function; green fluorescent protein (GFP)-fusion protein localizes to the cytoplasm in a punctate pattern
YKR039W	GAP1	DEL	-0.346669	-0.372591	-0.495632	-0.404964	-0.209855	0.0216092	-0.094123	-0.288794	0.161401	NA	-0.0636963	General amino acid permease; Gap1p senses the presence of amino acid substrates to regulate localization to the plasma membrane when needed; essential for invasive growth
YML072C	TCB3	DEL	-0.202552	-0.272554	-0.774139	-0.416415	0.157587	0.0661431	0.111865	-0.0650401	-0.142191	0.355553	0.0494405	Cortical ER protein involved in ER-plasma membrane tethering; one of 6 proteins (Ist2p, Scs2p, Scs22p, Tcb1p, Tcb2p, Tcb3p) that connect ER to the plasma membrane (PM) and regulate PM phosphatidylinositol-4-phosphate (PI4P) levels by controlling access of Sac1p phosphatase to its substrate PI4P in the PM; localized to the bud via specific mRNA transport; non-tagged protein detected in a phosphory…
YFL032W		DEL	0.0159883	-0.277978	-0.902201	-0.388064	-0.358634	0.158188	-0.100223	0.500304	0.370495	0.197387	0.356062	Dubious open reading frame; unlikely to encode a functional protein, based on available experimental and comparative sequence data; partially overlaps the verified gene HAC1/YFL031W; YFL032W is not an essential gene
YMR027W		DEL	-0.317193	-0.190545	-0.713475	-0.407071	-0.333426	-0.0989563	-0.216191	0.228849	0.0896523	0.440648	0.25305	Putative protein of unknown function; green fluorescent protein (GFP)-fusion protein localizes to the nucleus and cytoplasm; YMR027W is not an essential gene
YGR015C		DEL	-0.0596262	-0.678589	-0.522951	-0.420389	-0.209873	-0.441922	-0.325897	0.708611	0.722677	0.430771	0.620686	Putative protein of unknown function; green fluorescent protein (GFP)-fusion protein localizes to the mitochondrion
YJR106W	ECM27	DEL	-0.238664	-0.625512	-0.368858	-0.411012	-0.0183421	-0.177779	-0.0980606	0.553252	-0.209831	0.277968	0.20713	Putative protein of unknown function; may play a role in cell wall biosynthesis, mutants are hypersensitive to Papulacandin B; null mutants have increased plasmid loss; displays a two-hybrid interaction with Pdr5p
YMR256C	COX7	DEL	-0.444032	-0.326263	-0.490805	-0.420367	-0.490845	NA	-0.490845	0.25791	0.139164	0.234065	0.21038	Subunit VII of cytochrome c oxidase (Complex IV); Complex IV is the terminal member of the mitochondrial inner membrane electron transport chain
YIL067C		DEL	-0.140481	-0.586651	-0.572676	-0.433269	-0.238899	-0.277965	-0.258432	0.0181974	0.179297	-0.84635	-0.216285	Uncharacterized protein of unknown function
YKL063C		DEL	-0.40974	-0.336666	-0.508444	-0.418283	-0.151308	-0.0613458	-0.106327	0.11513	0.114243	0.327008	0.18546	Putative protein of unknown function; green fluorescent protein (GFP)-fusion protein localizes to the Golgi
YHR164C	DNA2	DAMP	-0.418626	-0.553431	-0.361257	-0.444438	0.280781	-0.322007	-0.0206131	-0.158734	-0.037778	0.355537	0.0530084	Tripartite DNA replication factor; has single-stranded DNA-dependent ATPase, ATP-dependent nuclease, and helicase activities; tracking protein for flap cleavage during Okazaki fragment maturation; involved in DNA repair and processing of meiotic DNA double strand breaks; required for normal life span; component of telomeric chromatin, with cell-cycle dependent localization; required for telomeras…
YNL335W	DDI3	DEL	-0.137288	-0.246149	-0.884874	-0.42277	-0.184802	-0.141752	-0.163277	0.0398421	0.0478174	0.969181	0.35228	Protein of unknown function; expression is induced over 100-fold by DNA damage; induction decreased in rad6 and rad18 mutants
YNL023C	FAP1	DEL	-0.4259	-0.290924	-0.455933	-0.390919	0.23341	-0.0817832	0.0758133	0.131132	-0.0686365	-0.317812	-0.0851055	Protein that binds to Fpr1p; confers rapamycin resistance by competing with rapamycin for Fpr1p binding; accumulates in the nucleus upon treatment of cells with rapamycin; has similarity to D. melanogaster shuttle craft and human NFX1
YOL016C	CMK2	DEL	-0.46998	-0.19384	-0.59253	-0.418784	0.0925854	-0.622515	-0.264965	0.248183	-0.0312937	-0.0165492	0.0667799	Calmodulin-dependent protein kinase; may play a role in stress response, many CA++/calmodulan dependent phosphorylation substrates demonstrated in vitro, amino acid sequence similar to mammalian Cam Kinase II; CMK2 has a paralog, CMK1, that arose from the whole genome duplication
YGR062C	COX18	DEL	-0.706015	-0.0589062	-0.415787	-0.393569	-0.0678963	-0.481522	-0.274709	-0.595648	-1.15355	-0.823267	-0.857488	Protein required for membrane insertion of C-terminus of Cox2p; mitochondrial integral inner membrane protein; interacts genetically and physically with Mss2p and Pnt1p; similar to S. cerevisiae Oxa1, N. crassa Oxa2p, and E. coli YidC
YJL070C		DEL	0.0324478	-0.255613	-1.0079	-0.410356	-0.208086	0.108566	-0.0497604	0.0623626	0.0151011	0.490814	0.189426	Putative metallo-dependent hydrolase superfamily protein; similar to AMP deaminases but lacks key catalytic residues and does not rescue purine nucleotide metabolic defect of quadruple aah1 ade8 amd1 his1 mutant; may regulate purine nucleotide homeostasis as overexpression in an AMD1 strain grown in adenine results in greatly reduced GDP and GTP intracellular levels; not an essential gene; YJL070…
YLR135W	SLX4	DEL	0.127474	-0.610284	-0.713764	-0.398858	-0.275789	0.198157	-0.0388162	0.44216	0.141597	0.177657	0.253804	Endonuclease involved in processing DNA; acts during recombination and repair; promotes template switching during break-induced replication (BIR), causing non-reciprocal translocations (NRTs); cleaves branched structures in a complex with Slx1p; involved interstrand cross-link repair and in Rad1p/Rad10p-dependent removal of 3'-nonhomologous tails during DSBR via single-strand annealing; relative …
YPR017C	DSS4	DEL	-0.265955	-0.502462	-0.445723	-0.404713	-0.207814	-0.106377	-0.157096	-0.105028	-0.00500414	0.469656	0.119874	Guanine nucleotide dissociation stimulator for Sec4p; functions in the post-Golgi secretory pathway; binds zinc, found both on membranes and in the cytosol
YFR048W	RMD8	DEL	-0.400923	-0.366945	-0.383388	-0.383752	0.0828248	-0.120442	-0.0188087	0.462052	0.570609	0.703621	0.578761	Cytosolic protein required for sporulation
YOR193W	PEX27	DEL	-0.345649	-0.267885	-0.609131	-0.407555	0.0221823	-0.0875769	-0.0326973	-0.263434	-0.0478926	0.201655	-0.0365572	Peripheral peroxisomal membrane protein; involved in controlling peroxisome size and number, interacts with Pex25p; PEX27 has a paralog, PEX25, that arose from the whole genome duplication
YBR186W	PCH2	DEL	-0.239264	-0.495353	-0.467829	-0.400815	-0.165442	-0.151228	-0.158335	0.0195694	-0.121471	-0.230487	-0.110796	Hexameric ring ATPase that remodels chromosome axis protein Hop1p; nucleolar component of the pachytene checkpoint, which prevents chromosome segregation when recombination and chromosome synapsis are defective; also represses meiotic interhomolog recombination in rDNA; required for meiotic double-stranded break formation
YLR142W	PUT1	DEL	-0.265397	-0.216028	-0.692119	-0.391181	0.108162	0.143015	0.125588	0.182092	0.102691	0.599545	0.294776	Proline oxidase; nuclear-encoded mitochondrial protein involved in utilization of proline as sole nitrogen source; PUT1 transcription is induced by Put3p in the presence of proline and the absence of a preferred nitrogen source
YNL247W		DAMP	-0.00491405	0.0137898	-1.21201	-0.401043	-0.5403	0.00155414	-0.269373	-0.0513363	0.097783	0.364563	0.137003	Cysteinyl-tRNA synthetase; may interact with ribosomes, based on co-purification experiments
YPR117W		DEL	-0.389405	-0.419323	-0.456464	-0.421731	0.00257381	0.0366748	0.0196243	0.00490642	-0.0067775	0.250419	0.0828495	Putative protein of unknown function
YGR138C	TPO2	DEL	-0.0777163	-0.335356	-0.70521	-0.372761	-0.125929	-0.0229256	-0.0744273	0.217913	-0.229578	-0.0463053	-0.0193237	Polyamine transporter of the major facilitator superfamily; member of the 12-spanner drug:H(+) antiporter DHA1 family; specific for spermine; localizes to the plasma membrane; transcription of TPO2 is regulated by Haa1p; TPO2 has a paralog, TPO3, that arose from the whole genome duplication
YNL012W	SPO1	DEL	-0.283428	-0.3086	-0.629101	-0.407043	0.0487539	-0.414075	-0.182661	-0.0599657	-0.0456641	0.196652	0.0303407	Meiosis-specific prospore protein; required for meiotic spindle pole body duplication and separation; required to produce bending force necessary for proper prospore membrane assembly during sporulation; has similarity to phospholipase B
YMR196W		DEL	-0.332802	-0.250946	-0.671174	-0.418307	-0.0918367	0.0233427	-0.034247	0.039019	-0.000411814	-0.0110229	0.00919476	Putative protein of unknown function; green fluorescent protein (GFP)-fusion protein localizes to the cytoplasm; YMR196W is not an essential gene
YMR120C	ADE17	DEL	-0.32213	-0.351579	-0.572832	-0.415513	0.0289042	-0.171152	-0.071124	0.124982	-0.14816	-0.77435	-0.265843	Enzyme of 'de novo' purine biosynthesis; contains both 5-aminoimidazole-4-carboxamide ribonucleotide transformylase and inosine monophosphate cyclohydrolase activities; ADE17 has a paralog, ADE16, that arose from the whole genome duplication; ade16 ade17 mutants require adenine and histidine
YBL029W		DEL	-0.219117	0.327851	-1.22793	-0.373064	0.20216	0.0472704	0.124715	0.17597	0.906493	0.828207	0.63689	Non-essential protein of unknown function
YNL179C		DEL	-0.759958	-0.232926	-0.273085	-0.421989	-0.0376712	-0.463697	-0.250684	-0.0200982	-0.00394545	-0.10236	-0.0421345	Dubious open reading frame; unlikely to encode a functional protein, based on available experimental and comparative sequence data; not conserved in closely related Saccharomyces species; deletion in cyr1 mutant results in loss of stress resistance
YBL066C	SEF1	DEL	-0.275669	-0.213815	-0.685476	-0.391653	-0.281175	-0.40602	-0.343598	-0.205191	0.145445	-0.0291746	-0.02964	Putative transcription factor; has homolog in Kluyveromyces lactis
YDL022W	GPD1	DEL	-0.329663	-0.17666	-0.664874	-0.390399	-0.325923	-0.0322478	-0.179086	-0.124126	0.0557377	-0.303052	-0.123813	NAD-dependent glycerol-3-phosphate dehydrogenase; key enzyme of glycerol synthesis, essential for growth under osmotic stress; expression regulated by high-osmolarity glycerol response pathway; protein abundance increases in response to DNA replication stress; constitutively inactivated via phosphorylation by the protein kinases YPK1 and YPK2, dephosphorylation increases catalytic activity; GPD1 …
YML101C	CUE4	DEL	-0.477476	-0.351639	-0.406491	-0.411868	-0.240532	-0.403537	-0.322035	-0.175423	0.163716	-1.0312	-0.347635	Protein of unknown function; has a CUE domain that binds ubiquitin, which may facilitate intramolecular monoubiquitination; CUE4 has a paralog, CUE1, that arose from the whole genome duplication
YIL134W	FLX1	DEL	0.0418374	-0.334355	-0.936828	-0.409782	-0.323571	0.382375	0.029402	0.78075	0.976352	1.22933	0.995476	Protein required for transport of flavin adenine dinucleotide (FAD); a synthesis product of riboflavin, across the mitochondrial membrane
YHL019C	APM2	DEL	-0.284328	-0.0923536	-0.802785	-0.393156	-0.165819	-0.11886	-0.142339	0.50605	0.410249	-0.0621197	0.284726	Protein of unknown function; homologous to the medium chain of mammalian clathrin-associated protein complex; involved in vesicular transport
YPL213W	LEA1	DEL	-0.201701	-0.36819	-0.590451	-0.386781	0.364816	-0.282418	0.0411992	-1.05164	-0.808824	-0.8995	-0.919988	Component of U2 snRNP complex; disruption causes reduced U2 snRNP levels; physically interacts with Msl1p; putative homolog of human U2A' snRNP protein
YCL023C		DEL	-0.131452	-0.585273	-0.460242	-0.392322	-0.317147	-0.291615	-0.304381	0.196629	-0.163174	-0.606643	-0.191063	Dubious open reading frame; unlikely to encode a functional protein, based on available experimental and comparative sequence data; partially overlaps verified ORF KCC4
YFR030W	MET10	DEL	-0.775138	0.0068931	-0.430035	-0.399427	0.141703	-0.860461	-0.359379	0.597171	0.535353	0.5141	0.548875	Subunit alpha of assimilatory sulfite reductase; complex converts sulfite into sulfide
YGR003W	CUL3	DEL	-0.319242	-0.342911	-0.586114	-0.416089	-0.397242	-0.0906957	-0.243969	0.00470021	-0.199114	0.0825079	-0.0373019	Ubiquitin-protein ligase; forms a complex with Elc1p that polyubiquitylates monoubiquitylated RNA polymerase II to trigger its proteolysis; cullin family member with similarity to Cdc53p and human CUL3
YKR064W	OAF3	DEL	-0.255754	-0.180822	-0.778584	-0.405054	-0.114108	-0.386164	-0.250136	-0.120157	0.143547	-0.0385206	-0.00504348	Putative transcriptional repressor with Zn(2)-Cys(6) finger; negatively regulates transcription in response to oleate levels, based on mutant phenotype and localization to oleate-responsive promoters; the authentic, non-tagged protein is detected in highly purified mitochondria in high-throughput studies; forms nuclear foci upon DNA replication stress
YLR050C		DEL	-0.241276	-0.793329	-0.163346	-0.399317	0.0187007	-1.46905	-0.725173	0.208496	-0.00527808	0.409355	0.204191	Putative protein of unknown function; green fluorescent protein (GFP)-fusion protein localizes to the endoplasmic reticulum; YLR050C is not an essential gene
YDL051W	LHP1	DEL	-0.10022	-0.705642	-0.435681	-0.413848	-0.198711	0.100972	-0.0488692	0.343546	0.416743	0.0930279	0.284439	RNA binding protein required for maturation of tRNA and U6 snRNA; acts as a molecular chaperone for RNAs transcribed by polymerase III; homologous to human La (SS-B) autoantigen
YDR299W	BFR2	DAMP	-0.0748409	-0.627909	-0.502615	-0.401788	0.0413842	-0.0896059	-0.0241109	-0.18105	-0.0138203	-0.604201	-0.266357	Essential protein that is a component of 90S preribosomes; may be involved in rRNA processing; multicopy suppressor of sensitivity to Brefeldin A; expression is induced during lag phase and also by cold shock
YKR037C	SPC34	DAMP	-0.182347	-0.13846	-0.904835	-0.408547	-0.046158	-0.474157	-0.260157	0.000723652	0.228195	NA	0.114459	Essential subunit of the Dam1 complex (aka DASH complex); complex couples kinetochores to the force produced by MT depolymerization thereby aiding in chromosome segregation; also localized to nuclear side of spindle pole body
YMR173W	DDR48	DEL	-0.203687	-0.185562	-0.803368	-0.397539	-0.0601936	0.19387	0.0668383	0.391333	0.763145	0.422567	0.525682	DNA damage-responsive protein; expression is increased in response to heat-shock stress or treatments that produce DNA lesions; contains multiple repeats of the amino acid sequence NNNDSYGS; protein abundance increases in response to DNA replication stress
YLR300W	EXG1	DEL	-0.354167	-0.416719	-0.422376	-0.397754	-0.203124	-0.251866	-0.227495	-0.591482	0.329076	-0.106075	-0.122827	Major exo-1,3-beta-glucanase of the cell wall; involved in cell wall beta-glucan assembly; exists as three differentially glycosylated isoenzymes; EXG1 has a paralog, SPR1, that arose from the whole genome duplication
YOL063C	CRT10	DEL	-0.463709	-0.275934	-0.436516	-0.392053	-0.0209784	-0.0327579	-0.0268682	0.0251553	0.0585166	0.385467	0.15638	Protein involved in transcriptional regulation of RNR2 and RNR3; expression of the gene is induced by DNA damage and null mutations confer increased resistance to hydroxyurea; N-terminal region has a leucine repeat and a WD40 repeat
YBR077C	SLM4	DEL	-0.143674	-0.920934	-0.129083	-0.397897	-0.557543	0.437025	-0.060259	-0.285802	-0.296569	-0.412242	-0.331538	Component of the EGO and GSE complexes; EGO is involved in the regulation of microautophagy and GSE is required for proper sorting of amino acid permease Gap1p; gene exhibits synthetic genetic interaction with MSS4
YOR232W	MGE1	DAMP	-0.654203	-0.332784	-0.187848	-0.391612	-0.0695164	-0.114356	-0.091936	-1.18543	-1.08813	-0.865682	-1.04641	Mitochondrial matrix cochaperone; nucleotide release factor for Ssc1p in protein translocation and folding; also acts as cochaperone for Ssq1p in folding of Fe-S cluster proteins; acts as oxidative sensor to regulate mitochondrial Ssc1p; in presence of oxidative stress, dimeric Mge1p becomes a monomer and unable to regulate Ssc1p function; homolog of E. coli GrpE and human Mge1 (GRPEL1), which al…
YDR197W	CBS2	DEL	-0.584601	-0.086164	-0.512172	-0.394313	-0.25513	-0.311092	-0.283111	-0.470165	-1.16037	-0.220277	-0.616938	Mitochondrial translational activator of the COB mRNA; interacts with translating ribosomes, acts on the COB mRNA 5'-untranslated leader
YBR132C	AGP2	DEL	-0.212342	-0.399105	NA	-0.305723	0.0847964	-0.550755	-0.232979	-3.55532	-2.59852	-3.77256	-3.3088	Plasma membrane regulator of polyamine and carnitine transport; has similarity to transporters but lacks transport activity; may act as a sensor that transduces environmental signals; has a positive or negative regulatory effect on transcription of many transporter genes
YDR477W	SNF1	DEL	-0.275146	-0.459232	-0.544869	-0.426416	0.0990303	-0.227527	-0.0642484	1.61866	1.88273	1.25696	1.58612	AMP-activated serine/threonine protein kinase; found in a complex containing Snf4p and members of the Sip1p/Sip2p/Gal83p family; required for transcription of glucose-repressed genes, thermotolerance, sporulation, and peroxisome biogenesis; involved in regulation of the nucleocytoplasmic shuttling of Hxk2p; regulates filamentous growth in response to starvation; SUMOylation by Mms21p inhibits its…
YER101C	AST2	DEL	-0.538988	-0.115161	-0.588369	-0.414173	0.106587	-0.614544	-0.253979	0.161025	0.367712	-0.956256	-0.142506	Lipid raft associated protein; overexpression restores Pma1p localization to lipid rafts which is required for targeting of Pma1p to the plasma membrane; sometimes classified in the medium-chain dehydrogenase/reductases (MDRs) superfamily; AST2 has a paralog, AST1, that arose from the whole genome duplication
YBL091C	MAP2	DEL	-0.474635	-0.0807272	-0.617756	-0.391039	0.169056	0.0243606	0.0967084	0.203664	0.191332	0.39351	0.262835	Methionine aminopeptidase; catalyzes the cotranslational removal of N-terminal methionine from nascent polypeptides; function is partially redundant with that of Map1p
YBL009W	ALK2	DEL	-0.412226	-0.108336	-0.670651	-0.397071	-0.082885	-0.241059	-0.161972	-0.170348	0.100694	0.19569	0.0420122	Protein kinase; along with its paralog, ALK1, required for proper spindle positioning and nuclear segregation following mitotic arrest, proper organization of cell polarity factors in mitosis, proper localization of formins and polarity factors, and survival in cells that activate spindle assembly checkpoint; phosphorylated in response to DNA damage; ALK2 has a paralog, ALK1, that arose from the …
YIL166C		DEL	-0.312744	-0.584402	-0.313505	-0.40355	-0.148209	-0.394221	-0.271215	0.606031	0.504672	0.241787	0.45083	Putative protein with similarity to allantoate permease; similar to the allantoate permease (Dal5p) subfamily of the major facilitator superfamily; mRNA expression is elevated by sulfur limitation; YIL166C is a non-essential gene
YGR158C	MTR3	DAMP	-0.150466	0.0626273	-1.06933	-0.385722	0.182217	0.406358	0.294287	-0.422506	-0.888976	-0.335882	-0.549121	Exosome non-catalytic core component; involved in 3'-5' RNA processing and degradation in both the nucleus and the cytoplasm; has similarity to E. coli RNase PH and to human hMtr3p (EXOSC6)
YNR012W	URK1	DEL	-0.410407	-0.0583372	-0.774558	-0.414434	0.231228	-0.0538912	0.0886685	-0.067312	-0.138124	0.116266	-0.0297235	Uridine/cytidine kinase; component of the pyrimidine ribonucleotide salvage pathway that converts uridine into UMP and cytidine into CMP; involved in the pyrimidine deoxyribonucleotide salvage pathway, converting deoxycytidine into dCMP
YOL054W	PSH1	DEL	-0.19503	0.0842202	-1.07017	-0.393658	-0.111412	-0.0236652	-0.0675388	-0.0443966	-0.0586361	0.00821136	-0.0316071	E3 ubiquitin ligase targeting centromere-binding protein Cse4p; mediates poyubiquitination and degradation of Cse4p; prevents Cse4p from mislocalizing to euchromatin; ubiquitylation of Cse4p may be antagonized by Scm3p
YER049W	TPA1	DEL	-0.643098	-0.274678	-0.202797	-0.373524	0.202035	-0.0406639	0.0806855	-0.0283376	0.218367	NA	0.0950145	Poly(rA)-binding protein; involved in translation termination efficiency, mRNA poly(A) tail length and mRNA stability; interacts with Sup45p (eRF1), Sup35p (eRF3) and Pab1p; similar to prolyl 4-hydroxylases; binds Fe(III) and 2-oxoglutarate
YPR122W	AXL1	DEL	-0.306544	-0.674088	-0.179763	-0.386798	-0.204577	0.0691277	-0.0677245	0.269349	0.336227	0.499971	0.368515	Haploid specific endoprotease of a-factor mating pheromone; performs one of two N-terminal cleavages during maturation of a-factor mating pheromone; required for axial budding pattern of haploid cells
YDR517W	GRH1	DEL	-0.131831	-0.278486	-0.602634	-0.33765	0.146113	-0.194627	-0.0242571	0.580666	0.600434	0.595583	0.592228	Acetylated cis-Golgi protein, involved in ER to Golgi transport; homolog of human GRASP65; forms a complex with the coiled-coil protein Bug1p; mutants are compromised for the fusion of ER-derived vesicles with Golgi membranes; protein abundance increases in response to DNA replication stress
YPL202C	AFT2	DEL	-0.624856	-0.215462	-0.405858	-0.415392	-0.121017	-0.00559931	-0.0633079	0.358514	0.294061	0.0649433	0.239173	Iron-regulated transcriptional activator; activates genes involved in intracellular iron use and required for iron homeostasis and resistance to oxidative stress; AFT2 has a paralog, AFT1, that arose from the whole genome duplication
YLR248W	RCK2	DEL	1.05585	-0.215634	0.112624	0.317614	-0.14117	1.17285	0.515841	1.52132	0.683504	0.945497	1.05011	Protein kinase involved in response to oxidative and osmotic stress; identified as suppressor of S. pombe cell cycle checkpoint mutations; similar to CaM (calmodulin) kinases; RCK2 has a paralog, RCK1, that arose from the whole genome duplication
YIL108W		DEL	-0.162186	-0.237192	-0.781137	-0.393505	-0.332219	-0.137708	-0.234963	0.000582233	0.1279	-0.243238	-0.0382521	Putative metalloendopeptidase; forms cytoplasmic foci upon DNA replication stress
YDR066C	RTR2	DEL	-0.728393	-0.212398	-0.279399	-0.40673	0.0939189	-0.240894	-0.0734876	0.229719	0.323757	0.36118	0.304885	Protein of unknown function; exhibits genetic interactions with Rtr1p; green fluorescent protein (GFP)-fusion protein localizes to the cytoplasm; YDR066C is not an essential gene; relocalizes from nucleus to cytoplasmic foci upon DNA replication stress; RTR2 has a paralog, RTR1, that arose from the whole genome duplication
YOL019W		DEL	-0.146817	-0.474092	-0.549762	-0.390224	-0.208962	0.0228996	-0.0930312	0.0322008	-0.00227899	0.291751	0.107224	Protein of unknown function; green fluorescent protein (GFP)-fusion protein localizes to the cell periphery and vacuole; YOL019W has a paralog, DCV1, that arose from the whole genome duplication
YLL012W	YEH1	DEL	-0.328054	-0.264255	-0.555529	-0.382613	-0.0810061	-0.267206	-0.174106	0.0609656	-0.0769859	-0.086879	-0.0342998	Steryl ester hydrolase; one of three gene products (Yeh1p, Yeh2p, Tgl1p) responsible for steryl ester hydrolase activity and involved in sterol homeostasis; localized to lipid particle membranes; YEH1 has a paralog, YEH2, that arose from the whole genome duplication
YOR382W	FIT2	DEL	-0.382222	-0.462369	-0.393291	-0.412627	-0.0543688	-0.209215	-0.131792	-0.0707716	0.303948	0.18205	0.138409	Mannoprotein that is incorporated into the cell wall; incorporated via a glycosylphosphatidylinositol (GPI) anchor; involved in the retention of siderophore-iron in the cell wall
YKL151C		DEL	-0.308669	-0.29377	-0.575914	-0.392785	-0.0731201	-0.061706	-0.0674131	0.0328743	0.245689	-0.110418	0.0560484	NADHX dehydratase; converts (S)-NADHX to NADH in an ATP-dependent manner; homologous to Carkd in mammals, and the C-terminal domain of YjeF in E.coli; enzyme is widespread in eukaryotes, prokaryotes and archaea; YKL151C promoter contains STREs (stress response elements) and expression is induced by heat shock or methyl methanesulfonate; green fluorescent protein (GFP)-fusion protein localizes to …
YLR035C	MLH2	DEL	0.315308	-0.0168587	-1.38763	-0.363062	NA	0.174541	0.174541	0.553995	0.173587	NA	0.363791	Protein involved in mismatch repair and meiotic recombination; only certain frameshift intermediates are mismatch repair substrates; forms a complex with Mlh1p
YOR334W	MRS2	DEL	-0.211036	-0.290217	-0.65244	-0.384564	0.0995314	-0.260464	-0.0804664	-0.140666	-0.224858	0.114853	-0.0835569	Mitochondrial inner membrane Mg(2+) channel; required for maintenance of intramitochondrial Mg(2+) concentrations at the correct level to support splicing of group II introns
YMR163C	INP2	DEL	-0.368153	-0.426829	-0.417218	-0.404067	-0.033315	-0.173006	-0.10316	-0.0723942	-0.32816	-0.362954	-0.254503	Peroxisome-specific receptor important for peroxisome inheritance; co-fractionates with peroxisome membranes and co-localizes with peroxisomes in vivo; physically interacts with the myosin V motor Myo2p; INP2 is not an essential gene
YMR207C	HFA1	DEL	-0.87002	-0.344616	0.14191	-0.357576	-0.213617	NA	-0.213617	-2.89448	-1.80746	NA	-2.35097	Mitochondrial acetyl-coenzyme A carboxylase; catalyzes production of malonyl-CoA in mitochondrial fatty acid biosynthesis; relocalizes from mitochondrion to cytoplasm upon DNA replication stress; HFA1 has a paralog, ACC1, that arose from the whole genome duplication
YPR004C	AIM45	DEL	-0.187251	-0.151704	-0.767383	-0.36878	0.0498985	0.0494774	0.049688	-0.00858624	-0.143617	0.204761	0.0175195	Putative ortholog of mammalian ETF-alpha; interacts with frataxin, Yfh1p; null mutant displays elevated frequency of mitochondrial genome loss; may have a role in oxidative stress response; ETF-alpha is an electron transfer flavoprotein complex subunit
YJL170C	ASG7	DEL	-0.0760875	-0.612989	-1.32329	-0.670788	-0.289897	-0.132989	-0.211443	1.86804	0.0360689	0.391424	0.765177	Protein that regulates signaling from G protein beta subunit Ste4p; contributes to relocalization of Ste4p within the cell; specific to a-cells and induced by alpha-factor
YMR295C		DEL	0.238831	-0.133209	-1.22649	-0.373623	0.0989249	0.382882	0.240904	0.538166	0.533008	2.03793	1.03637	Protein of unknown function that associates with ribosomes; green fluorescent protein (GFP)-fusion protein localizes to the cell periphery and bud; not an essential gene; protein abundance increases in response to DNA replication stress; YMR295C has a paralog, YGR273C, that arose from the whole genome duplication
YER182W	FMP10	DEL	-0.549161	-0.0368706	-0.609125	-0.398386	0.00688725	-0.0828637	-0.0379882	-0.304206	-0.142008	-0.135892	-0.194035	Putative protein of unknown function; the authentic, non-tagged protein is detected in highly purified mitochondria in high-throughput studies
YGR032W	GSC2	DEL	-0.364008	-0.378361	-0.478177	-0.406849	-0.327238	-0.63255	-0.479894	0.0302217	-0.221671	-0.631557	-0.274336	Catalytic subunit of 1,3-beta-glucan synthase; involved in formation of the inner layer of the spore wall; activity positively regulated by Rho1p and negatively by Smk1p; GSC2 has a paralog, FKS1, that arose from the whole genome duplication
YGR235C	MOS2	DEL	-0.266084	-0.363231	-0.534051	-0.387789	0.116938	-0.0460065	0.0354657	0.182252	0.0366573	-0.0485242	0.0567952	Mitochondrial inner membrane protein; non-essential component of the mitochondrial inner membrane organizing system (MINOS, MitOS, or MICOS), a scaffold-like structure on the intermembrane space side of the inner membrane which has a role in the maintenance of crista junctions and inner membrane architecture
YJR129C		DEL	-0.623122	-0.0961215	-0.455559	-0.391601	-0.0718557	-0.268753	-0.170304	0.0744652	0.223438	1.24317	0.51369	Putative protein of unknown function; predicted S-adenosylmethionine-dependent methyltransferase of the seven beta-strand family; green fluorescent protein (GFP)-fusion protein localizes to the cytoplasm
YKL091C		DEL	-0.342585	-0.825811	-0.103215	-0.42387	-0.295309	-0.0347541	-0.165031	-0.0653986	0.377778	-0.77456	-0.15406	Putative phosphatidylinositol/phosphatidylcholine transfer protein; possibly involved in lipid metabolism; localizes to the nucleus; contains a CRAL/TRIO domain and binds several lipids in a large-scale study; YKL091C has a paralog, SEC14, that arose from the whole genome duplication
YGL253W	HXK2	DEL	-0.68987	-0.195955	-0.216556	-0.36746	0.616402	-0.880983	-0.13229	-0.717275	-0.316693	-0.973191	-0.669053	Hexokinase isoenzyme 2; catalyzes phosphorylation of glucose in the cytosol; predominant hexokinase during growth on glucose; functions in the nucleus to repress expression of HXK1 and GLK1 and to induce expression of its own gene; phosphorylation/dephosphorylation at serine-14 by protein kinase Snf1p and protein phosphatase Glc7p-Reg1p regulates nucleocytoplasmic shuttling of Hxk2p; HXK2 has a p…
YPL100W	ATG21	DEL	-0.273038	-0.313648	-0.532064	-0.372917	-0.165159	-0.111162	-0.138161	0.0264029	-0.00950408	-0.349742	-0.110948	Phosphoinositide binding protein; required for vesicle formation in the cytoplasm-to-vacuole targeting (Cvt) pathway; binds both phosphatidylinositol (3,5)-bisphosphate and phosphatidylinositol 3-phosphate; WD-40 repeat protein
YOL160W		DEL	-0.432472	-0.0947383	-0.619242	-0.382151	0.0603619	0.117285	0.0888236	-0.0402137	-0.120608	-0.18268	-0.1145	Dubious open reading frame; unlikely to encode a functional protein, based on available experimental and comparative sequence data
YOR354C	MSC6	DEL	-0.44774	-0.292819	-0.420597	-0.387052	-0.460076	-0.562826	-0.511451	0.108337	-0.305758	-0.559506	-0.252309	Protein of unknown function; mutant is defective in directing meiotic recombination events to homologous chromatids; the authentic, non-tagged protein is detected in highly purified mitochondria in high-throughput studies
YDR509W		DEL	-0.339197	-0.857216	0.0710829	-0.37511	-0.247118	0.205194	-0.0209622	0.660193	0.270762	0.415486	0.448814	Dubious open reading frame; unlikely to encode a functional protein, based on available experimental and comparative sequence data
YPR145W	ASN1	DEL	0.031391	-0.415197	-0.693962	-0.359256	-0.364679	0.326514	-0.0190823	0.350646	0.324749	0.464343	0.379913	Asparagine synthetase; catalyzes the synthesis of L-asparagine from L-aspartate in the asparagine biosynthetic pathway; ASN1 has a paralog, ASN2, that arose from the whole genome duplication
YKL148C	SDH1	DEL	-0.277534	-0.0452678	-0.8263	-0.383034	-0.313786	-0.166697	-0.240241	0.0212882	0.0519966	-0.214657	-0.0471242	Flavoprotein subunit of succinate dehydrogenase; couples the oxidation of succinate to the transfer of electrons to ubiquinone as part of the TCA cycle and the mitochondrial respiratory chain; FAD binding to Sdh1p is required for the assembly of the succinate dehydrogenase subunits; SDH1 has a paralog, YJL045W, that arose from the whole genome duplication
YGR243W	FMP43	DEL	-0.1143	-0.443711	-0.34684	-0.301617	0.0436254	-0.121693	-0.0390336	0.193645	0.51471	0.620526	0.442961	Highly conserved subunit of mitochondrial pyruvate carrier; more highly expressed in glucose-containing minimal medium than in lactate-containing medium; expression regulated by osmotic and alkaline stresses; protein abundance increases in response to DNA replication stress; FMP43 has a paralog, MPC2, that arose from the whole genome duplication
YOR157C	PUP1	DAMP	-0.0883375	-0.497409	-0.572277	-0.386008	-0.180601	0.410549	0.114974	-1.13709	-1.2157	-1.04146	-1.13142	Beta 2 subunit of the 20S proteasome; endopeptidase with trypsin-like activity that cleaves after basic residues; synthesized as a proprotein before being proteolytically processed for assembly into 20S particle; human homolog is subunit Z
YIL004C	BET1	DAMP	-0.681635	0.353927	-0.903448	-0.410385	-0.0435641	-0.528652	-0.286108	-0.414091	-0.20417	-0.387158	-0.33514	Type II membrane protein required for vesicular transport; required for vesicular transport between the endoplasmic reticulum and Golgi complex; v-SNARE with similarity to synaptobrevins
YLR314C	CDC3	DAMP	-0.330969	-0.712284	-0.136526	-0.39326	-0.358713	-1.52	-0.939358	-0.31892	0.153125	-0.413514	-0.193103	Component of the septin ring that is required for cytokinesis; septins are GTP-binding proteins that assemble with other septins into rod-like complexes that can associate with other rods to form filament polymers; septin rings at the mother-bud neck act as scaffolds for recruiting factors needed for cell division and as barriers to prevent diffusion of specific proteins between mother and daught…
YML019W	OST6	DEL	-0.11715	-0.20032	-0.893916	-0.403795	-0.380084	0.186831	-0.0966267	-0.149917	0.110587	NA	-0.019665	Subunit of the oligosaccharyltransferase complex of the ER lumen; complex catalyzes asparagine-linked glycosylation of newly synthesized proteins; similar to and partially functionally redundant with Ost3p
YPR152C	URN1	DEL	-0.263742	-0.478663	-0.430029	-0.390811	0.0455836	0.00279435	0.024189	0.226316	0.281457	0.199265	0.235679	Putative protein of unknown function containing WW and FF domains; overexpression causes accumulation of cells in G1 phase
YKL109W	HAP4	DEL	-0.500273	0.0478496	-0.737951	-0.396791	-0.017868	-0.52824	-0.273054	-0.151047	-0.050554	-0.543133	-0.248245	Transcription factor; subunit of the heme-activated, glucose-repressed Hap2p/3p/4p/5p CCAAT-binding complex, a transcriptional activator and global regulator of respiratory gene expression; provides the principal activation function of the complex; involved in diauxic shift
YHL010C	ETP1	DEL	-0.383035	-0.00554429	-0.789928	-0.392836	0.17563	-0.191564	-0.00796708	-0.109948	-0.00390804	0.0292711	-0.0281949	Putative protein of unknown function required for growth on ethanol; contains a zinc finger region and has homology to human BRAP2, which is a cytoplasmic protein that binds nuclear localization sequences
YJL171C		DEL	-0.655379	-0.438454	-0.133683	-0.409172	-0.263064	-0.72299	-0.493027	0.232341	0.689971	-0.443105	0.159736	GPI-anchored cell wall protein of unknown function; induced in response to cell wall damaging agents and by mutations in genes involved in cell wall biogenesis; sequence similarity to YBR162C/TOS1, a covalently bound cell wall protein; protein abundance increases in response to DNA replication stress
YCR073W-A	SOL2	DEL	-0.115794	-0.449437	-0.537666	-0.367633	-0.303838	0.0137466	-0.145046	0.300828	0.291058	0.349227	0.313704	Protein with a possible role in tRNA export; shows similarity to 6-phosphogluconolactonase non-catalytic domains but does not exhibit this enzymatic activity; homologous to Sol3p and Sol4p; SOL2 has a paralog, SOL1, that arose from the whole genome duplication
YPR053C		DEL	-0.466413	-0.31018	-0.307758	-0.36145	-0.189676	0.0383156	-0.0756801	-0.0832758	-0.0365456	0.327251	0.0691432	Dubious open reading frame; unlikely to encode a functional protein, based on available experimental and comparative sequence data; partially overlaps verified gene NHP6A/YPR052C
YKR097W	PCK1	DEL	-0.320852	-0.107982	-0.716434	-0.381756	-0.112534	-0.147552	-0.130043	-0.104227	-0.180325	-0.54278	-0.275778	Phosphoenolpyruvate carboxykinase; key enzyme in gluconeogenesis, catalyzes early reaction in carbohydrate biosynthesis, glucose represses transcription and accelerates mRNA degradation, regulated by Mcm1p and Cat8p, located in the cytosol
YOR215C	AIM41	DEL	-0.283919	-0.274464	-0.597463	-0.385282	-0.223369	-0.244035	-0.233702	-0.173521	-0.204754	0.355185	-0.00769669	Putative protein of unknown function; the authentic protein is detected in highly purified mitochondria in high-throughput studies; null mutant displays reduced frequency of mitochondrial genome loss
YOR009W	TIR4	DEL	-0.202459	-0.354881	-0.766948	-0.441429	-0.0480714	0.0407266	-0.00367237	0.668148	0.227275	-0.443113	0.15077	Cell wall mannoprotein; expressed under anaerobic conditions and required for anaerobic growth; transcription is also induced by cold shock; member of the Srp1p/Tip1p family of serine-alanine-rich proteins
YDR077W	SED1	DEL	-0.270021	-0.507546	-0.352193	-0.376587	0.401431	0.0933435	0.247387	0.180222	0.404856	-0.0189085	0.188723	Major stress-induced structural GPI-cell wall glycoprotein; associates with translating ribosomes, possible role in mitochondrial genome maintenance; ORF contains two distinct variable minisatellites; SED1 has a paralog, SPI1, that arose from the whole genome duplication
YNR013C	PHO91	DEL	-0.334386	-0.433961	-0.375278	-0.381208	0.0534527	-0.229393	-0.0879703	-0.129805	-0.389169	-0.143674	-0.220883	Low-affinity vacuolar phosphate transporter; exports phosphate from the vacuolar lumen to the cytosol; regulates phosphate and polyphosphate metabolism; acts upstream of Pho81p in regulation of the PHO pathway; deletion of pho84, pho87, pho89, pho90, and pho91 causes synthetic lethality; transcription independent of Pi and Pho4p activity; overexpression results in vigorous growth
YDL027C		DEL	-0.56936	-0.0702712	-0.428472	-0.356035	-0.0694755	0.0803965	0.00546052	0.583216	0.608564	0.399737	0.530506	Putative protein of unknown function; the authentic, non-tagged protein is detected in highly purified mitochondria in high-throughput studies; YDL027C is not an essential gene
YIL121W	QDR2	DEL	0.379777	0.00129821	-1.37809	-0.332338	0.195245	0.436172	0.315708	0.986105	0.964019	0.89424	0.948121	Plasma membrane transporter of the major facilitator superfamily; member of the 12-spanner drug:H(+) antiporter DHA1 family; exports copper; has broad substrate specificity and can transport many mono- and divalent cations; transports a variety of drugs and is required for resistance to quinidine, barban, cisplatin, and bleomycin; contributes to potassium homeostasis; expression is regulated by c…
YDR059C	UBC5	DEL	-0.37271	-0.30203	-0.499485	-0.391408	-0.0790365	-0.186457	-0.132747	-0.125958	0.131177	-0.0522921	-0.0156912	Ubiquitin-conjugating enzyme; mediates selective degradation of short-lived, abnormal, or excess proteins, including histone H3; central component of the cellular stress response; expression is heat inducible; protein abundance increases in response to DNA replication stress; UBC5 has a paralog, UBC4, that arose from the whole genome duplication
YIR009W	MSL1	DEL	0.181489	-0.480833	-0.84074	-0.380028	-0.288226	0.0504882	-0.118869	1.28559	1.015	0.681549	0.994045	U2B component of U2 snRNP; involved in splicing, binds the U2 snRNA stem-loop IV in vitro but requires association of Lea1p for in vivo binding; does not contain the conserved C-terminal RNA binding domain found in other family members
YPL209C	IPL1	DAMP	0.199366	-0.232465	-0.987865	-0.340321	NA	0.529655	0.529655	1.19228	1.38138	0.782299	1.11865	Aurora kinase subunit of the conserved chromosomal passenger complex; other members are Sli15p, Bir1p, and Nbl1p; involved in regulating kinetochore-microtubule attachments; helps maintain condensed chromosomes during anaphase and early telophase; required for SPB cohesion and prevention of multipolar spindle formation; localizes to nuclear foci that become diffuse upon DNA replication stress; re…
YCR102C		DEL	-1.00585	0.464099	-0.486712	-0.34282	0.291259	0.272241	0.28175	1.00696	1.32179	0.305143	0.877962	Putative protein of unknown function; involved in copper metabolism; similar to C. carbonum toxD gene; member of the quinone oxidoreductase family
YMR236W	TAF9	DAMP	-0.333574	-0.325541	-0.460959	-0.373358	-0.182509	-0.755474	-0.468991	-0.292084	-0.0144166	-0.390896	-0.232465	Subunit (17 kDa) of TFIID and SAGA complexes; involved in RNA polymerase II transcription initiation and in chromatin modification, similar to histone H3
YBR056W		DEL	-0.44188	-0.187408	-0.509301	-0.37953	-0.160737	-0.0159064	-0.0883219	0.0904298	0.16791	0.170353	0.142898	Putative glycoside hydrolase of the mitochondrial intermembrane space
YOR211C	MGM1	DEL	NA	-0.113203	0.752082	0.31944	0.431811	-0.0359417	0.197935	-2.45348	-2.39905	NA	-2.42626	Mitochondrial GTPase, present in complex with Ugo1p and Fzo1p; required for mitochondrial morphology, fusion, and genome maintenance; exists as long and short form with different distributions; ratio of long to short forms is regulated by Psd1p; homolog of human OPA1 involved in autosomal dominant optic atrophy
YKR043C	SHB17	DEL	0.0210716	-0.162304	-0.994324	-0.378519	-0.278755	0.20228	-0.0382375	0.295473	0.331874	-0.0353769	0.197323	Sedoheptulose bisphosphatase involved in riboneogenesis; dephosphorylates sedoheptulose 1,7-bisphosphate, which is converted via the nonoxidative pentose phosphate pathway to ribose-5-phosphate; facilitates the conversion of glycolytic intermediates to pentose phosphate units; also has fructose 1,6-bisphosphatase activity but this is probably not biologically relevant, since deletion does not aff…
YPL214C	THI6	DEL	-0.550256	-0.169802	-0.415103	-0.378387	-0.101924	0.050529	-0.0256973	-0.264879	0.0377748	-0.211351	-0.146152	Thiamine-phosphate diphosphorylase and hydroxyethylthiazole kinase; required for thiamine biosynthesis; GFP-fusion protein localizes to the cytoplasm in a punctate pattern
YHL032C	GUT1	DEL	-0.0866002	-0.0919347	-0.887444	-0.355326	-0.244114	-0.00827985	-0.126197	0.285632	0.283577	0.000985826	0.190065	Glycerol kinase; converts glycerol to glycerol-3-phosphate; glucose repression of expression is mediated by Adr1p and Ino2p-Ino4p; derepression of expression on non-fermentable carbon sources is mediated by Opi1p and Rsf1p
YPR133C	SPN1	DAMP	0.240719	-1.08186	-0.271326	-0.370824	-0.0231013	0.804849	0.390874	-0.592229	-0.489221	-0.2184	-0.433283	Protein involved in RNA polymerase II transcription; is constitutively recruited to the CYC1 promoter and is required for recruitment of chromatin remodeling factors for the expression of CYC1 gene; interacts genetically or physically with RNAP II, TBP, TFIIS, and chromatin remodelling factors; central domain highly conserved throughout eukaryotes; mutations confer an Spt- phenotype
YGR108W	CLB1	DEL	-0.312669	-0.150921	-0.667166	-0.376919	0.332937	-0.160202	0.0863673	0.295787	-0.256048	0.739675	0.259805	B-type cyclin involved in cell cycle progression; activates Cdc28p to promote the transition from G2 to M phase; accumulates during G2 and M, then targeted via a destruction box motif for ubiquitin-mediated degradation by the proteasome; CLB1 has a paralog, CLB2, that arose from the whole genome duplication
YER129W	SAK1	DEL	-0.327751	-0.19674	-0.584894	-0.369795	-0.12825	0.227185	0.0494678	0.267946	0.232381	-0.0498478	0.15016	Upstream serine/threonine kinase for the SNF1 complex; plays a role in pseudohyphal groth; partially redundant with Elm1p and Tos3p; members of this family have functional orthology with LKB1, a mammalian kinase associated with Peutz-Jeghers cancer-susceptibility syndrome; SAK1 has a paralog, TOS3, that arose from the whole genome duplication
YLL005C	SPO75	DEL	-0.254049	-0.365869	-0.503192	-0.37437	-0.133457	-0.188082	-0.16077	0.218635	-0.0520338	-0.0745703	0.0306769	Meiosis-specific protein of unknown function; required for spore wall formation during sporulation; dispensable for both nuclear divisions during meiosis
YBR207W	FTH1	DEL	-0.214646	-0.0380848	-0.839974	-0.364235	0.169435	0.22038	0.194907	0.239001	0.05184	0.0908965	0.127246	Putative high affinity iron transporter; involved in transport of intravacuolar stores of iron; forms complex with Fet5p; expression is regulated by iron; proposed to play indirect role in endocytosis; protein abundance increases in response to DNA replication stress
YAL060W	BDH1	DEL	-0.418442	-0.313304	-0.430477	-0.387408	-0.111025	-1.76858	-0.939804	-0.250296	-0.125854	-1.06233	-0.479494	NAD-dependent (R,R)-butanediol dehydrogenase; catalyzes oxidation of (R,R)-2,3-butanediol to (3R)-acetoin, oxidation of meso-butanediol to (3S)-acetoin, and reduction of acetoin; enhances use of 2,3-butanediol as an aerobic carbon source
YLR033W	RSC58	DAMP	-0.211772	-0.669618	-0.28809	-0.389827	-0.323444	0.436173	0.0563646	0.493179	0.194307	0.127442	0.271643	Component of the RSC chromatin remodeling complex; RSC functions in transcriptional regulation and elongation, chromosome stability, and establishing sister chromatid cohesion; involved in telomere maintenance
YGR228W		DEL	-0.149742	-0.21777	-0.725862	-0.364458	0.289248	0.224833	0.25704	0.366504	0.127831	0.520659	0.338331	Dubious open reading frame; unlikely to encode a functional protein, based on available experimental and comparative sequence data; partially overlaps the verified ORF SMI1/YGR229C
YBR197C		DEL	-0.255591	-0.179108	-0.657153	-0.363951	-0.259751	-0.220847	-0.240299	0.22456	0.107702	0.298883	0.210382	Protein of unknown function; green fluorescent protein (GFP)-fusion protein localizes to the cytoplasm and nucleus; YBR197C is not an essential gene; relative distribution to the nucleus increases upon DNA replication stress; YBR197C has a paralog, YPL077C, that arose from the whole genome duplication
YPL257W		DEL	0.581417	-0.443159	-0.420923	-0.094222	-0.182545	-0.688123	-0.435334	2.07719	0.170536	0.309735	0.852486	Putative protein of unknown function; homozygous diploid deletion strain exhibits low budding index; physically interacts with Hsp82p; YPL257W is not an essential gene
YDR035W	ARO3	DEL	-0.338832	-0.161722	-0.642589	-0.381048	0.168701	-0.157564	0.00556839	-0.121204	-0.0917719	0.197498	-0.00515925	3-deoxy-D-arabino-heptulosonate-7-phosphate (DAHP) synthase; catalyzes the first step in aromatic amino acid biosynthesis and is feedback-inhibited by phenylalanine or high concentration of tyrosine or tryptophan
YGR023W	MTL1	DEL	-0.164664	-0.000618328	-1.1126	-0.425962	-0.00462528	-0.104755	-0.0546901	0.237308	-0.18363	0.11083	0.0548359	Putative plasma membrane sensor; involved in cell integrity signaling and stress response during glucose starvation and oxidative stress; has structural and functional similarity to Mid2p; MTL1 has a paralog, MID2, that arose from the whole genome duplication
YDL019C	OSH2	DEL	-0.206206	-0.286145	-0.621668	-0.37134	-0.122124	0.01861	-0.0517568	0.261219	0.213965	0.241473	0.238885	Member of an oxysterol-binding protein family with seven members; in S. cerevisiae, family members have overlapping, redundant functions in sterol metabolism and collectively perform a function essential for viability; OSH2 has a paralog, SWH1, that arose from the whole genome duplication
YOR324C	FRT1	DEL	-0.1482	-0.448207	-0.548984	-0.381797	-0.231681	-0.801231	-0.516456	0.193083	0.0833383	0.693365	0.323262	Tail-anchored ER membrane protein of unknown function; substrate of the phosphatase calcineurin; interacts with homolog Frt2p; promotes cell growth in stress conditions, possibly via a role in posttranslational translocation; FRT1 has a paralog, FRT2, that arose from the whole genome duplication
YKR087C	OMA1	DEL	-0.550526	-0.202596	-0.429003	-0.394042	-0.14492	-0.100872	-0.122896	0.134851	-0.213899	-0.303059	-0.127369	Metalloendopeptidase of the mitochondrial inner membrane; involved in turnover of membrane-embedded proteins; mediates degradation of Cox1p in coa2 mutant cells; member of a family of predicted membrane-bound metallopeptidases in prokaryotes and higher eukaryotes
YLR347C	KAP95	DAMP	-0.426739	-0.463725	-0.278273	-0.389579	-0.359754	-0.315574	-0.337664	0.142752	0.553833	0.00539425	0.233993	Karyopherin beta; forms a complex with Srp1p/Kap60p; interacts with nucleoporins to mediate nuclear import of NLS-containing cargo proteins via the nuclear pore complex; regulates PC biosynthesis; GDP-to-GTP exchange factor for Gsp1p
YHR001W-A	QCR10	DEL	-0.439852	-0.146711	-0.538641	-0.375068	-0.0526237	-0.271226	-0.161925	-0.0448469	-0.198131	-0.245615	-0.162864	Subunit of the ubiqunol-cytochrome c oxidoreductase complex; this complex comprises part of the mitochondrial respiratory chain; members include Cobp, Rip1p, Cyt1p, Cor1p, Qcr2p, Qcr6p, Qcr7p, Qcr8p, Qcr9p, and Qcr10p and comprises part of the mitochondrial respiratory chain
YPL236C	ENV7	DEL	-0.131409	-0.38569	-0.584333	-0.367144	-0.0123693	0.0549333	0.021282	0.0163498	-0.0707933	-0.324434	-0.126293	Vacuolar membrane protein kinase; negatively regulates membrane fusion; associates with vacuolar membrane through palmitoylation of one or more cysteines in consensus sequence; vacuolar membrane association is essential to its kinase activity; mutant shows defect in CPY processing; ortholog of human serine/threonine kinase 16 (STK16)
YDL046W	NPC2	DEL	-0.358291	-0.706544	-0.0929002	-0.385912	-0.271648	-0.956729	-0.614188	0.0419766	-0.158265	-1.14245	-0.419579	Functional homolog of human NPC2/He1; human NPC2 is a cholesterol-binding protein whose deficiency causes Niemann-Pick type C2 disease involving retention of cholesterol in lysosomes
[truncated: 4,115 more rows]
